# Supplementary material for: Comparative Analysis of Dehydrins from Woody Plant Species
Source: Biomolecules. 2024 Feb 20;14(3):250. doi: 10.3390/biom14030250 (PMC10967807; doi:10.3390/biom14030250)
Supplement: Supplementary file 1 [file biomolecules-14-00250-s001.zip]

Archive with 5 entries (5 files):
- Figure S1.pdf
- Table S1.xlsx
- Table S6.pdf
- Table S7 .pdf
- Tables S2-S5.pdf
