# Supplementary material for: Comparative Analysis of Dehydrins from Woody Plant Species
Source: Biomolecules. 2024 Feb 20;14(3):250. doi: 10.3390/biom14030250 (PMC10967807; doi:10.3390/biom14030250)
Supplement: Supplementary file 1 [file biomolecules-14-00250-s001.zip › Table S1.xlsx]

## Sheet: Hárok1
Trees, shrubs and vines	angiosperms/gymnosperms	Plant species			Type	Fold index	Mw	No. AA	pI	GRAVY	No. His	No. His-His	No. His-His-3x-His-His	No. Lys	stress 1	stress 2	stress 3	stress 4	HisHis-K segment-HisHis	poly K motif	Groups 1-4	References	Protein sequence	Promotor sequence
tree or shrub	angiosperm	Rhaphiolepis	Rhaphiolepis.bibas	T2C5X7.Rhaphiolepis.bibas	YnSKn	-0.159	50.296	475	7.24	-1.288	33	5	0	57		cold					4	[55]	MANYGSTPQKTTEEYNGNPIYNSGAGAGRTHEFGNAVQHGRTDTGYGTAHAKTGDEGIVG HHGGPAVLQRSGSSSSSEDDGLGGRRKKGLKEKIKENLPGGGNKDDQYTHGTQTTTPYGG GTTYTGEGELHQKRGVMDKIKEQLPGGGNKDDHYSHATPTTAAHYGGGTTYAGEGEHHQE KGVMDKVKEKLPGGASKDDQYSHAKPTTGAHYDGGTTYAGEGEHHQKKGVMDKVKEKLPG GASKDDQYSHAKPTTGAHYGGGTTYAEEGEHHQKKGVMDKVKEKLPGGASKDDQYSHAKP TTGAHYGGGTTYAEEGEHYQKKGVMDKVKEKLPGGASKDDQYSHAKPTTGAHYGGGTTYA GEGEHHQEKGVMDKIKDKLPCGGSKDDQYSDAR…
tree	angiosperm	Malus	Malus.baccata	A0A540MKN7.Malus.baccata	YnSKn	-0.173	30.092	286	8.91	-1.283	15	2	0	38							4		MANYGSTPEKTALGNPTYNGSAGAGRTDELGNVVQHGRTDTGYGTAHAKTGNEGIVGRPG GPAVLQRSGSSSSSEDDGLGGRRKKGLKEKITEKLPGGGEGERDQKKGVMDKVKEQLPGG ASKDDQYSHAKPTTGAHYGGGTTYAGEGEHHQKKGVTDKVKEKLPGGASKDDQYLHAKPT TGAQYGGGTTYAGEGEHHQEKGIMDKIKDKLPCGDSKDGEGERHQEKVKMDKTKEKLPGG HKDNQYSHDTSTTAATHGGTGNIGEHQEKKGIMEKVKEKLPGGHKK
tree	angiosperm	Malus	Malus.prunifolia	A0A385MIN7.Malus.prunifolia	YnSKn	-0.177	37.93	358	8.71	-1.315	20	3	0	44							4		MANYGSTPEKTNEYHVNPTYNGSAGAGRTDELGNVVQHGRTDTGYGTAHAKPGDEVIVGR HGGPAVLQRSGSSSSSEDDGLGGRRKKGLKEKIKEKLPGGGNKDDQYTHGTQTTTPYGGG TTYTGEGEHHQKRGVTDKVKEKLPGGGNKDDQYSHGTQTATPYGGGTTYAGVGERDQKKG VMDKVKEQLPGGASKDDQYSHAKPTTGAHYGGGTTYAGEGEHHQKKGVTDKVKEKLPGGA SKDDQYLHAKPTTGAQYGGGTTYAGEGEHHQEKGVMDKIKDKLPFGGSKDGEGERHQEKG MMDKTKEKLPGGHKDNQYSHDTSTTAATYGGTANIGEHQEKKGIMEKVKEKLPGGHKK
tree	angiosperm	Prunus	Prunus.persica	Q5QIC0.Prunus.persica	YnSKn	-0.146	21.447	202	7.95	-1.235	14	3	0	19		cold					4	[59]	MASYEKQYGATPTDEYGNPIRRTDEYGNPLGHHTTTTGTTAATTGAGGYDPHDFAATTVA GQGQGVHGHDYDRKGHHGVTGAVLHRSGSSSSSSSEDDGLGGRRKKKGLKEKVKEKLPGG TKTDTTYGGTGTTGQHHQEKGTMDKIKEKLPGTGGHRADDPYPSQTHTTATTTPYGGTAY TEEHQEKKGIMDKIKEKLPGQH
tree	angiosperm	Malus	Malus.prunifolia	A0A385MI74.Malus.prunifolia	YnSKn	-0.149	19.844	188	8.61	-1.228	14	2	0	18							4		MSHLHNQHGAQPTDAYGNPIQRTDEYGNPLGGATTGATTGGYGAHDTAAATTGHDYGRKE HHGVTGALHRSGSSSSSSSEDDGLGGRRKKKGLKQKIKEKLPGSTTTDTTYGTAGTTYPG GHQQDKGMMDKIKDKLPGTGHKDDPHYSTTTHASTTTTPYGGATYTEEHHEKKGIMDKIK EKLPGGNQ
tree	angiosperm	Malus	Malus.domestica	J9Q0P4.Malus.domestica	YnSKn	-0.161	19.852	188	8.95	-1.248	17	2	0	17	drought						4	[45]	MSHLHNQHGAQPTDAYGNPIQRTDEYGNPLGGATTGAATGGYGAHDTAAATTGHDYGRKE HHGVTGALHRSGSSSSSSSEDDGLGGRRRKKGLKQKTKEKLHGSTTTDTTYGTAGTTYPG GHQQEKGMMDKIKDKLPGTGHKDHPHYSTTTHATTTTTPSGGATYTEEHHEKKGIMDKIK EKLPGGNH	GTTGAAATAATTTTTAGTTATTATTGAGAAATGATATTGTGATTTTAATTATAATATTATCTCTTAATAATAACTAGGATATTTAAACCTAATATTTGATATATCCAGTTAGTTGTTTTGGAAAAAGATGATCTGATCCGTCTTCAGAGGAGCGCGCGAGGACATTTGAATAGGCTCATCTTATCAGGCCCCAGGTGCATGCAATCTCCTATGTGATTGATTATTATTAAAACCAAAGTTCTATTTCTGATATAGAAGTGGGTGGTACAATTCAAGTTGACTTGGAATTCATGGATGTGATTGGTGCACGTGGCTGTATCTAAGGGATATGGTGATTATATTTCATCAGTTAAAATTACTTTTTAGAGTTTAAGTTGGTGAATTAGTCATCATGCATGC…
tree or shrub	angiosperm	Rhaphiolepis	Rhaphiolepis.bibas	B8Y3W5.Rhaphiolepis.bibas	YnSKn	-0.157	19.919	188	7.98	-1.269	15	2	0	18							4		MSHLHNQHGAQPTDAYDNPIQRTDEYGNPLGGATTGATTGGYGAHDTAAATTGHDYGRKE HHGVTGVLHRSGSSSSSSSEDDGLGGRRKKKGLKQKIKEKPPGSTTTDTTYGTAGTTYPG GHQQEKGMMDKIKDKLPGTGHKDDPHYSTTTHTTTTTTPSGGATYTEEHHEKKGIMEKIK EKLPGGNH
tree	angiosperm	Malus	Malus.domestica	J9PZB0.Malus.domestica	YnSKn	-0.195	24.617	232	8.94	-1.341	9	1	0	22	drought	cold					4	[45]	MANYGSTPEKTNENYGNPTYNGSAGAGRTDELGNVVQHGRTDTGYGTAHAKPGDEVIVGR HGGPAVLQRSGSSSSSEDDGLGGRRKKGLKEKIKEKLPGGGNKDDQYTHGTQTTAPYGGG TTYTGEGEHHQKRGVMDKVKEKLPGGGNKDDQYSHGTQTATPYGGGTTYAGEGERDQKKG VMDKVKEQLPGGASKDDQYSHAKPWDHLCRRRRAPPEKGCDGQGKGEAARRC	GGTGGAACCACCGGACAGCACCACTCCACCACCGGACAGCACCACTCCACCACAGCACCATACGGTGGAACCACCGGACAGCACCACTCCACCACCGGACAGCACCACTCCACCACAGCACCATACGGTGGAACCACCGGACAGCACCACTCCACCACCACACCATACGGTGGAACCACCGGACAGCACCATGAAAAGAAGGGCATCATGGACAAAATCAAAGAAAAACTTCCCGGTGGACACCACTAAATACAAATATACGCATATCTGTGAATTCGTATATTTGAATTATAGGGCCTGTCAGTTGTTTTAATATGCTAATAATCGGTGCTTGGCGTGACTGTGTGAACTTTTTTCTTACGTGCACGAGTGAGCCGCGAGCGGTTCGCAGTGTCGTTT…
tree	angiosperm	Malus	Malus.baccata	A0A540MLV0.Malus.baccata	YnSKn	-0.066	22.884	216	7.95	-0.978	18	5	0	17							4		MAHLQNHQYGAPPTAACGNPTQGTDENSNPLVPQVDKYGNPLGHHGATTGIAPATTGEYG AHHTAVVTTGYAATTAGGHGTLGHDYGRKEHHGVTGMLHRSASSSSSSSEDDGLGGRRKK KGLKQKINEKLSGSTTTDTAYGTADPRGHHQEKGMMDKIEDKLPSTGHKDDPRYSHTTTL TTTAFGGSTAYTEEHHEKKGIMDKIIEKLRGGQHKI
vine	angiosperm	Vitis	Vitis.vinifera	A5C8N2.Vitis.vinifera	YnSKn	-0.345	18.868	166	5.81	-1.739	11	2	0	34							1		MADQHPQEDAPMTDVDVVKVSKPQKEERSTLTEEHHQHHSSSSSSDDEEEAGEKKKKKKG LKEKIKEKISHEKEEPNGHKDESVPVEKCDEMSKEELTNPEEKKGFLEKLKEKLPGQHKK GEEADHATPTECAPDKHSPEKKGILEKIKEKLPGSHKNGEEKDKEK	TGTGTGCTTCAATTGATGCCAGATACCTGCAAATGGAGGGTTGTTAAGTGCATTTTCAGAGTTCCATGGACAAAACACCAAAAAGCTAGTGATGAGGATGATATACCTGCTGATAGTGGTGAACAGCTTGTGTTCATACCAAATCTATGCCATGCCAGTTTTCGACAACTTGGAGTTCAGGTACATCAGCAAGAAGAATAAGCCATGCTCACGTTGGGTCCGTGCAGCAATCAGGGTGTTCTTTGGTGGACTGACAACTTTCATAGCAGTAGCAGTTTCATTCTTGGGAAGCTTAGGTCCTCTAATTGGAGGGATCGCATTGCCTCTGACACTTGCTTATCCATGTTTCATGTGGATCGCCATCAAGAAACCCCGTCAGTATGGTGCCATGTGGTATCT…
vine	angiosperm	Vitis	Vitis.yeshanensis	G4XR60.Vitis.yeshanensis	YnSKn	-0.344	18.84	166	5.81	-1.736	11	2	0	35							1		MADQHPQEDAPMTDVDVVKVSKPQKEEKSTLTEEHHQHHSSSSSSDDEEEAGEKKKKKKG LKEKIKEKISHEKEEPNGHKDESVPVEKCDEMSKEELTNPEEKKGFLEKLKEKLPGQHKK GEEADHATPTECAPDKHSPEKKGILEKIKEKLPGSHKNGEEKDKEK
tree	angiosperm	Malus	Malus.domestica	A0A498KQG3.Malus.domestica	atypical	-0.133	64.566	614	8.38	-1.195	38	9	0	57									MANYGNTTAEKTTEEYFGNPTYNGSAGAGRTDEFGNAVQHGRTNTGYGTADPKTRDEGIV GHHGGPAVLQRSGSSSSSSEDDGLGGRRKKGLKEKIKEKLPGGGNKDDQYSGGTQTTTPY GGGTTYKVGEQRQEKLPGGGNKDDQYSGGTQTTTPYGGGTTYKVGEQHQEKGTTDKIKKK LPGGNRDDQYSHDTSTTAAAYGGTGRTGEPQEKKNMMDKIKEKLPGGHAETDEYGNPLGG ATTGAATGGYGAHDTAAATTGHDYGRKEHHGVTGALHRSGSSSSSSSEDDGLGGRRKKGL KQKTKEKLHGSTTTDTTYGTAGTTYPGGHQQEKGMMDKIKDKLPGTGHKDDPHYSTTTHA TTTTTPSGGATYTEEHHEKKGIMDKIKEKLPGG…	AGGGTTCACGGATTCGGACTTGGCAGGGTGCGTGGACGACAGAAAGTCAACTAATGCATATATCTTTCTGTTGGCTAATGGTGCAGTATCGTGGAAGAGTGCAAAACAGAAAGGTATTGCATCTTCAACTATGGAAGCTGAATTTATAGGGTGCTATGCAGCAACTCAACAAGCCATTTGGCTTAAAAACATGATGAAAGGATTGGAAATCGTTGACAGTGTTGAAAGGTCTCTCAAGTTGTATTGTGACAACAAAGCTGCAGTTTTCTTTTCGAAGAATAACAAGAGGTCTTATGCCAGCAGATTGATGGACATCAAGTACTTAAAAGTACGAGATGAAGTGAAGAAAGAAACTGTCGAAATTGAGTACATCAACACAAGTTTAATGGTTGCTGATCC…
tree or shrub	angiosperm	Corylus	Corylus.mandshurica	G8DZR9.Corylus.mandshurica	YnSKn	-0.132	17.932	166	8	-1.187	13	3	0	13					HisHis-K segment-HisHis		4		MAHYQNQYAAPASQVDEYGNPIRTDQYGNTIRTDEYGNPIRTDEFGNPIHHMTGTAGSYG SGGYDTTTLQGMSHDVTGTGAHGVSGKLHRSGSSSSSSSEDDGHGGRRKKKGLTGKIKEK IPGVGHKDHRSNTSATTPYGYDEGQLHHQEKKGVMEKIKEKLPGHH
tree	angiosperm	Quercus	Quercus.lobata	A0A7N2LYM1.Quercus.lobata	YnSKn	-0.226	18.312	168	6.44	-1.452	12	1	0	12							4		MSNYENQYSGATPVVDEYGNPIRSDEHGHRTHTSEYGNPTHQTNTGYGTGGLDTTTHQGM RTNATTPAYGGDYRNDQQQNQGLSGMLHRSGSSSSSSSEDDGMGGRRKKKGLTEKIKEKI PGIGHKDDDSSQQSHATSATTPGYHEGQQHEEKKGIMDKIKEKLPGHH
tree	angiosperm	Fagus	Fagus.sylvatica	A0A2N9GQZ1.Fagus.sylvatica	YnSKn	-0.186	18.976	173	6.59	-1.343	11	1	0	12							4		MAHYQNQYAGAAPQNDEFGNPIRSDEYGNRVRTDEFGNPTHHTDNRGAAAYGTGGFDTNT LQGMRHDATTGAGHGGVDYRHDQQQQQHGLSGMLHRSGSGSSSSSEDDGFGGRRKKKGVM EKVKEKIPGVGQKDDQYHQGQTTSTITPDYYDQGQTHEKKGIMEKIKEKLPGH
tree	angiosperm	Avicennia	Avicennia.officinalis	A0A0A1EUF7.Avicennia.officinalis	YnSKn	-0.192	19.62	190	6.19	-1.332	10	2	0	13	drought		salinity				4	[47]	MSEYGDQYGRQTDEYGNPIRQTGEYGATGTYGTNQQYGTTDTTGAYKTDPHGTTGAYKTD QYGTTGAYGTDRYGTTGTTGAYGTHGGGIAPGATDAGLDGGGRGHHRRSGSSSSSSSEDD GQGGRRKKGIKEKIKEKLPGGGHGDDQTHPTPAGGGGYGYEHGGAADGPEHEEKKGIMEK IKEKLPGGHH
tree	angiosperm	Eucalyptus	Eucalyptus.grandis	A0A059AI61.Eucalyptus.grandis	YnSKn	-0.184	14.774	137	8.81	-1.329	15	3	0	12							4		MAHFQNHYASPAGSRTDEYGNPIRPADEYGNPVYPGTGHGVGAEHGKEHHTLGGMLRRSG SSSSSSSSSEDDGHGGRRKKGIKEKIKEKLPGRHDDTPSHTTASTTPTGYHATGEPHEKK GIMDKIKEKLPGSHHHH
tree	angiosperm	Eucalyptus	Eucalyptus.grandis	A0A059ATC8.Eucalyptus.grandis	YnSKn	-0.155	17.647	170	7.81	-1.264	3	1	0	12							4		MAGYGGQCGDSDMRRQNDEYGNTIRQTDEFGNPVPQTGYGTGVYSAGTGGAAGVTGGLGY GGDQQQQQRGGHHGGGGGGVLQRSGSSGSSSSEDDGQGGRRKKGIKEKIKEKIPGMGSKD EPQQQQQQQQQAGSYPTSTAVSGGYGTEMGQQQEKKGMMDKIKEKLPGHQ
tree	angiosperm	Eucalyptus	Eucalyptus.grandis	A0A059ARV0.Eucalyptus.grandis	YnSKn	-0.088	20.522	209	5.91	-1.034	3	1	0	10							4		MAGYGGQYGDSDRRRSGDEFGNTIRPTDGFGDQVQQTGYGTGGYGAGTGGLGAGTGGYGA GTGGHGAGTGGYGAGTDSYGAGTDSYGAGTGGVAGATGGLGYGGDQQQQMRGERRGGGGG GGVLQRSGSSGSSSSEDDGQGGRRKKGIKDKIKEKIPGMGGDDEQQQQQGGSYPYSTAGS GGGYGAEMGQQQEKKGMMDKIMDKLPGHH
tree	angiosperm	Juglans	Juglans.regia	A0A2I4HA41.Juglans.regia	YnSKn	-0.18	17.382	160	5.93	-1.219	12	1	0	14							4		MAEIRDDCGNPIQLTDEHGNPVELTDERGQPMQLKGVAVTTVEAETHPATEAEPTAETGA GEHGQQGQQHEEAISRSSSSSSSGDDHGQGVRRKKGIKEKIKEKLTGGKHKDEHSHTTTV TSTATTTISSSPGTYEHQEHEKKSMMEKIKEKLPGHHRTT
vine	angiosperm	Actinidia	Actinidia.deliciosa	A0A8K1R3H3.Actinidia.deliciosa	YnSKn	-0.03	22.305	210	6.76	-0.848	16	1	0	18		cold					4	[26]	MEKVADVRDVYGNQMQMTDELGNPVHLTDEHGRPMHLTGVATAEEPGVVTEITVGTIMVD AAVPVPDAGLTDPHIATGLSTGDGGGVGGVQHQQEPLRGSSSSSSSSSEDDGHGGRRKKK KGLKEKIKEKLTGRKHKPEHPHTTATAYPTTISSTTPPGQLHLKDEQPHTAAAYPTTISS ATPPGQHPHEPEKKSVLEKIKKKLPGHHHP
tree	gymnosperm	Pinus	Pinus.densata	J7H263.Pinus.densata	FSKn	-0.212	20.545	192	7.81	-1.449	13	0	0	31							2		MAEEAPEHQDRGMFGLFGKKKEDEGKQGDHIVQSPAQTEAASYYPAAPHHGVEHGHGHEG QPTPEEAEQQKHTGLMGKLHRTNSSSSSSSSDEEGKGGKKKEGGRKKKGSKDKSKEKLPG AGQHSSDQCGGKEEKKTGLLDKIKEKIPGHQEKLSGGGAHSSDECGGKEEKKTGLLDKIK EKIPGHQEKLSG
tree	angiosperm	Malus	Malus.baccata	A0A540N5K8.Malus.baccata	YnSKn	-0.067	18.027	174	7.26	-0.998	13	0	0	11							4		MAQIRDEYGNPVQITDELGNPIHLTGVATTGETGTGTDTSEGMHVLASGPTGGGGYGEHG GALGGAGAAAGHGMFGGKQTSDQSHKYGVGEHRQQQPHGSLGSELRRSGSSSSSSEEDGQ GGRRKKKGLKEKIKDKFGGEKHKDDQQQAHTHGHGHGHATTAVRTTTVTRYFSV
tree	angiosperm	Avicennia	Avicennia.officinalis	A0A0A1EU72.Avicennia.officinalis	YnSKn	-0.167	14.216	140	6.5	-1.25	6	0	0	9							4		MAQYGDQYGRQTDEYGNPIRQTGEYGATGTYGTNQQYGTTGTTGKYGTHGGGIAPGATDA VLAGGGGGGHRRSGSSSSEDDGQGGRRKKGIKEKIKEKLPGGGHGDDQTHPTPAGGGGYG YEHGGAADGPEHEEKKGIME
tree	angiosperm	Malus	Malus.domestica	J9Q0P7.Malus.domestica	YnKn	-0.191	20.052	190	5.24	-1.331	2	0	0	13	drought	cold					4	[45]	MANYQSQYGTKPQDTDEYGNPIQQGTTGGFGSATTGTGYGTTETPYTGGQQQQERGTGMT GSGYGTTDAPYTGGQQQQERGMMDKIKDKIPGTGGGRRDDDPYSSNAQTGTGMTGTGYGT TDAPYTGGEYEERGMMDKVKDKIPGTGQRDETYSSKTASTTAPYGGTTGEHQEKKGAMDK IKEKLPGGRH	GTTGACTTCTTAATCCTGCGATTGCGGCTGAGGAAGGAACACGTCTCAGCCTTTGGGTTCTAGAGCCTGAAGACAAGGCTGCTAGTTCTGTGAAGTTCATGAATCGTCAGCACCGGGTTCAGTCACGATGATTATATTCGTAAGAGTATAACCACGCTGAACTGGCACTAGGAAAATAGACGCAAGTACTCGAAAGAGATGTATTTCTTGATAGTAAATGTGGTTTGATCGTCGAAATGCTGAACTCTAAAACTCACTTACGAATATCCAATCATAAAACAACTCGGCTTTCAATGTGCCGAGCCTAGTAACCTGTAACACCTCACTTCGCTAAGAAGGCTGATGAGATGACCTCTACCAACAGGAACTCGAAAGTCCCTGTCGACCAAGACTTGGATA…
tree	angiosperm	Malus	Malus.baccata	A0A540MUQ8.Malus.baccata	YnKn	-0.195	20.026	190	5.41	-1.342	3	0	0	13							4		MASYQSQYGTKPQDTDEYGNPIQQGTTGGFGSATTGTGYGTTETPYTGGQQQQERGTGMT GSGYGTTDAPYTGGQQQQERGMMDKVKDKIPGTGGGRRDDDPYSSNAQTGTGMTGTGYGT TDAPYTGGEYEERGMMDKVKDKIPGTGQRDETHSAQKASTTTPYGGTTGEHQEKKGAMDK IKEKLPGGRH
tree	angiosperm	Malus	Malus.prunifolia	A0A385MIG8.Malus.prunifolia	YnKn	-0.199	20.042	190	5.41	-1.356	3	0	0	13							4		MASYQSQYGTKPQDTDEYGNPIQQGTTGGFGSATTGTGYGTTETPYTGGQQQQERGTGMT GSGYGTTDAPYTGGQQQQERGMMDKVKDKIPGTGGGRRDDDPYSSNAQTGTGMTGTGYGT TDAPYTGGEYEERGMMDKVKDKIPGTGQRDETHSSQKASTTTPYGGTTGEHQEKKGAMDK IKEKLPGGRH
tree	angiosperm	Juglans	Juglans.regia	A0A6P9ELQ0.Juglans.regia	atypical	-0.196	74.833	685	6.73	-1.391	34	0	0	39									MAHLQNKYGAAHSTDAYGNVIPTNEYGNQGGQQQRHDLSSEYDGQGGRRNKGLKEKIMEN IPGVGNKDHRNDTSSANPIRHSGATHQGGQQQRHDLSTEYDGQGGRGNKGLKEKLTENIP GVGNNDHRNNTSSVTTDAYGNVIRKDEYGNVIPTDEHGNPIRHSGTTLQGGQQQQQQRHD LSNEYDGQGGGRNKGLKEKITENIPGVGNNDRRNDTSSATIDAYGNVIRKDEYGNVIPTD EYGNPIRHSGTTLQGGQQQQHQRHDLSTEYDGQGGRRNRGLKEKITENIPGVGNNDHRND TSSATTDAYGSVIRKDEYGNVNPTDEHGNPIRHSGTTLQGGQQQQQQLHDLSTEYDGQGG GGNKGLKEKLTENIPGVGNNDHRNNTSSVTRDA…
tree	angiosperm	Populus	Populus.alba	G0WPM7.Populus.alba	Kn	-0.118	13.944	133	5.15	-0.993	5	0	0	10							4		MAATIRDEQGNPIQLTDEYGNPVQLTDEHGNPVQITGIATTKQPPTLGNASSDRVPGTGL LSSTAMSEDATKGTDIHETGQHGGFAADQGGHKKEEQEEISSTSSSGTSEDDGRGGRKGL KEKIKEKLTCGKH
tree or shrub	angiosperm	Juglans	Juglans.regia	M9WNT1.Juglans.regia	YnKn	-0.19	36.134	324	6.16	-1.314	19	1	0	7							4		MALFQNKYGAAQTDAYDNVTSTDEYGNAIRRDENGNIMAGTDEYGKVIRTDESGYVIPTD DYGNPIRHSGSTFQGMQRQQQQRQRHDPSTEYDGQGRGRRNMAGEAAHSTDAYGNVIRTD EYGNVSPTDEYGNRIRHSGTTHQGVHQQRRHDLSTEYDGQGRGRRNMAGQAANSTDAYGN VIRTDEYGNVSPTDEYGNRIRHSGTTLQGVHQQRRHDHSTEYDGHGGGRNKAGEAYSTDA YGNVIRTDEHGNVPAYDYGNPIRIPGVGHRDHRSDTSYATATTYPTTASYGTGGQLQHRH HKGVMEKIKDKLSGTSYDQHDEYY
shrub	angiosperm	Ammopiptanthus	Ammopiptanthus.mongolicus	A0EXR4.Ammopiptanthus.mongolicus	YnKn	-0.177	18.411	183	5.78	-1.211	12	1	0	8		cold					4		MAHIQSGYGDQDRKTIDEYGNPVRQTDQHGNPVNPTTGTGAGYGESGGTGYGGPTGDTAG YGSTGYGTTPGDKAGYGTTTGGDGTTTGYGSGGGTGHGTTTGGTTGTTEYGSGGGTTGTT GYGSGGQHEHQHQHHGREKEEHGHEFASHGAPGGYEAASGEQQYEKKGIMNKIKEKLPGH RDV
tree	angiosperm	Prunus	Prunus.armeniaca	A0A6J5XW20.Prunus.armeniaca	YnKn	-0.206	31.912	286	6.7	-1.378	14	1	0	12							4		MANYQNQYGATPQSTNEYGNPLTTYTRSEPQSTNEYGNPLTTYTGSEPQSTDEYGNPLTA YTRSESHYTDEYGNPVRERGMMDRIKEKLPGTHDPYSSHSQTTYPTARYDETGYTGSEQH HGRMDKITDPYSSHSQTTYPTARYGETGYTGSEQHHGRMDKITDPYSSHSQTTYPTARYG ETGYTGTEYRQRKGTMDKIKDKLTGTGGHRADDPYSSHSHTHTTATTTPYGDTTTTSSPY GTTTTIPYGGTTTTPSSYGGTATTTYPREKKGMMDKIIDKLDGRHY
tree or shrub	angiosperm	Juglans	Juglans.regia	A0A6P9EQ41.Juglans.regia	YnKn	-0.186	29.265	262	5.51	-1.245	12	1	0	6							4		MALFQNKYGAAQTDAYDNVPSTDEYGNAIRRDENGNIMAGTDEYGKVIRTDESGYVIPTD DYGNPIRHSGSTFQGMQRQEQQRQRHDLSTEYDGQGRGRRNMAGEAAHSTDAYGNVIRTD EYGNVSPTDEYGNRIRHSGTTLQGVHQQRRHDLSTEYDGQGRGRRNMAGEAANSTDAYGN VIRTDEYGNVIPTDEYGNRISISGVGHKDHRSDTSYATATTYPTTAGYGTGEQPQHRHHQ GVMEKIKDKLSGTSYDQHDEYY
tree or shrub	angiosperm	Juglans	Juglans.regia	A0A2I4DU43.Juglans.regia	YnKn	-0.175	29.093	260	5.93	-1.26	12	1	0	7							4		MALFQNKYGAAQTDAYDNVTSTDEYGNAIRRDENGNIMAGTDEYGKVIRTDESGYVIPTD DYGNPIRHSGSTFQGMQRQQQQRQRHDLSTEYDGQGRGRRNMAGEAAHSTDAYGNVIRTD EYGNVSPTDEYGNRIRHSGTTLQGVHQQRRHDLSYDGQGRGRRNMAGEGANSTDAYGNVI RTDEYGNVIPTDEYGNRIRISGVGHKDHRSDTSYATATTYPTTAGYGTGEQPQHRHHKGV MEKIKDKLSGTSYDQHDEYY
tree or shrub	angiosperm	Juglans	Juglans.regia	A0A6P9ERD2.Juglans.regia	YnKn	-0.178	29.02	260	5.82	-1.257	12	0	0	7							4		MALFQNKYGTAQTDAYDNVPSTDEYGNAIRRDENGNIMAGTDEYGKVIRTDESGYVIPTD DYGNPIRHSGSTFQGMQRQQQQRQRHDLSTEYDGQGRGRRNMAGEAAHSTDAYGNVIRTD EYGNVSPTDEYGNRIRHSGTTLQGVHQQRRHDLSYDGQGRGRRNMAGEGANSTDAYGNVI RTDEYGNVIPTDEYGNRIRISGVGHKDHGSDTSYATATTYPTTAGYGTGEQPQHRHHKGV MEKIKDKLSGTSYDQHDEYY
tree	angiosperm	Prunus	Prunus.armeniaca	A0A6J5VHL9.Prunus.armeniaca	YnKn	-0.207	31.852	286	6.3	-1.393	15	1	0	14							4		MANYQNQYGATPQSTNEYGNPLTTYTRSEPQSTNEYGNPLTTYTGSEPQSTDEYGNPLTT YTRSEPHYTDEYGNPVREKGMMDRIKEKLPGTHDPYSSHSQKTYPTARYGETGYTGSEQH HGRMEKITDPYSPHSQTTYPTARYGETGYTESEQHHGRMDKITDPYSSHSHTTGTTARYG ETGYTGTEYRQRKGTMDKIKDKLTGTGGHRADDPYSSHSHTHTTATTTPYGGTTTTSSPY GDTTTIPYGGTTTTPSSYGGTATTTYPREKKGMMDKIIDKLDGRHY
tree	angiosperm	Malus	Malus.baccata	A0A540MKN8.Malus.baccata	YnSKn	-0.276	57.281	536	9.22	-1.582	6	1	0	73							4		MANYGNTTAEKTTEEYFGHPTYNGSAGAGRTDEFGNAVQHGRTNTGYGTADPKTRDEGIV GHHGGPAVLQRSGSSSSSSEDDGLGGRRKKGLKEKIKEKLPGGGNKDDQYSGGTQTTTPY GGGTTYKVGEQRREKLPGGGNKDDQYSSEDDGLGGRRKKGMMEKIKEKLPGGGNKDDEYS GGTQTTTPYGGGTTYKVGEQRREKLPGGGNKDDQYSSEDDGLGGRRKKGMKEKIKEKLPG GGNKDDEYSGRTQTTTPYGGGTTYKVGEQRREKLPGGGNKDDQYSGGTQTTTPYGGGTTY KVGEQRQEKLPGGGNKDDQDSSEDDGLGGRRKKGLKEKIKEKLPGGGNKDDQYSSEDDGL GGRRKKGLKEKIKEKLPGGGNKDDQYSSEDDGL…
tree	angiosperm	Prunus	Prunus.armeniaca	A0A6J5VHV9.Prunus.armeniaca	YnSKn	-0.15	22.683	213	8.54	-1.236	13	2	0	20							4		MASYEKQYGATPTDEYGNPIRRTDEYGNPVGPRVDEYGNPLGHHTTTTGTTAATTGAGGY NPHDFAATTAAGQGPGVHGHDYDRKKHHGVTGAVLHRSGSSSSSSSEDDGLGGRRKKKGL KEKIKEKLPGGTKTDTTYGGTGTTGQHYQEKGTMDKIKEKLPGTGGHRADDPYPSQTHTT ATTTPYGGTAYTEEHQEKKGIMDKIKEKLPGQH
tree	angiosperm	Quercus	Quercus.robur	Q5UVI2.Quercus.robur	YnSKn	-0.195	19.584	180	5.65	-1.248	11	1	0	17	drought						4	[42]	MAEIRDQYGNPIQLTDEHGNPEQLTDEHGHPMHLTGVATTKIHDEPDRDTTEGTLASTAV GVGGAKEHDQQLDQQKQQHELEVSRTSSSSSGSSEDDGQGEIEGQGGEVRRRKKKGLKEK IKEKLTCGKSKEEQSQTESFTSTATTTISTGATSPGAQPEHEKKSVIEKIKEKLPGHHSH
tree	angiosperm	Juglans	Juglans.regia	A0A2I4EXA3.Juglans.regia	YnSKn	-0.126	19.674	180	6.5	-1.152	9	0	0	12							4		MAHFQSPYGASQTDEYGNVLSTDEYGNVIRRDAYGNVIRTDEYGNVIRTDEYGTVIRTDE YGNPIRHSGTTAGTYEAGHGLDTTTLQGGDRTGKLHRSGSSSSSSSEDDGQGGRRKKGLK EKIKEKIPGLGHKEDRSATSATTTAGNIETQAQYPHERKGVMEKIKEKLPGGHHTSEHQY
tree or shrub	angiosperm	Corylus	Corylus.heterophylla	E2FZN0.Corylus.heterophylla	YnSKn	-0.129	18.029	167	7.28	-1.198	14	3	0	13					HisHis-K segment-HisHis		4		MAHYQNQHAAPASQVDEYGNPIRSDQYGNTIRTDEYGNPIRTDELGNPIHHMTGTAGSYG SGGYDTTTPQGMSHDVTGTGAHGVSGKLHRSGSSSSSFSEDDGHGGRRKKKGLTEKIKEK IPGVGHKDHRSNTSATTTYGNDEGQVLHHQEKKGVMEKIKEKLPGHH
tree or shrub	angiosperm	Coffea	Coffea.canephora	Q1A524.Coffea.canephora	YnSKn	-0.131	17.781	172	7.14	-1.205	9	2	0	14							4		MAQYGAEYGNQKSQYDEYGNPVRQTDEYGNPARHGGTMGDYGTTGTTGAYGGTTGAHGTY ATGTTGTTGTGAYATQPGTDVGKEHHGLGGMLHRSGSGSSSSSEDDGQGGRRKKGMKEKI KEKLPGGHKEAQPGQEYSSATAAPGYGGEGVQHEKKGIMDKIKEKLPGGHHN
tree or shrub	angiosperm	Coffea	Coffea.canephora	Q1A523.Coffea.canephora	YnSKn	-0.148	18.078	175	7.9	-1.239	7	0	0	14							4		MAQYGAEYGNQKSQYDEYGNPVRQTDEYGNPARHGGTMGDYGTTGTTGAYGGTTGTAGAH GTYATGTTGTTGTGAYATQPGTDVGKERHGLGGMLHRSGSGSSSSSEDDGQGGRRKKGMK EKIKEKLPGGHKEAQPGQEYSSATAAPGYGGEGEQHEKKGIMDKIKEKLPGGHRN
vine	angiosperm	Vitis	Vitis.rotundifolia	I1TLT4.Vitis.rotundifolia	YnSKn	-0.148	14.135	133	9.19	-1.368	11	1	0	12							4		MAHQQDPYGNPTHQTVMTGGQTDQYGNPVHQTEAMGAYGAGTGTGMHGGEQQQQPHHQSG VLHRSGSSSSSSSEDDGQGGRRKKGMKGKIKEKIPGLGHKDEQKHTSATSTPGQGQQHKG MMEKIKEKLPGSH
tree	angiosperm	Fagus	Fagus.sylvatica	Q70AB3.Fagus.sylvatica	YnSKn	-0.176	20.762	183	8.82	-1.295	12	1	0	14	drought						4	[51]	MKAVREKPNLFELFLQNQYAGAAPQNDEFGNPIRSDEYGNRVRTHEFGNPTHHTQQRCCR IRNWWFDTNTLQGMRHDATTGAGHGGVDYRHDQQQQQHGLSGMLHRSGSGSSSSSEDDGF GGRRKKKGVMEKVKEKIPGVGHKDDQYHQGQTTSTITPDYYDQGQTHEKKGIMEKIKEKL PGH
tree	angiosperm	Avicennia	Avicennia.marina	A0A165G3K0.Avicennia.marina	YnSKn	-0.188	19.74	190	6.5	-1.354	9	2	0	9							4		MSEYGDQYGRQTDEYGNPIRQTGEYGATRTYGTNQQYGTTDTTGAYKTDPYGTTGACKTD QYGTTGAYGTDRYGTTGTTGAYGTHGGGIAPGATDGGLDGGRRGHHRRSGSSGSSSSEDD GQGGRRKKGIKEKIKEKLPGGGHGDDQTHPTPAGGGGYGYEHGGAADGPEHEEKKGIMEK IKEKLPGGHH
vine	angiosperm	Vitis	Vitis.riparia	Q9M605.Vitis.riparia	YnSKn	-0.188	13.923	130	9.44	-1.44	6	0	0	12							4		MAYQQDPCANPTRQTGKTGGQTDQYGNPVHQTEALGAYGAGTGTGMHGGEHQQQPHQQPG VLHRSGSSSSEDDGQGGRRKKGMKEKIKERIPGMGRKDEQKQTSATSTPGQGQQQKGMME KIKEKLPGAH
vine	angiosperm	Vitis	Vitis.yeshanensis	G4XSW7.Vitis.yeshanensis	YnSKn	-0.243	13.858	130	9.36	-1.425	7	0	0	12							4		MAYQQDPCANPTRQTGKTGGQTDQCGNPVHQTEALGAYGAGTGTGMHGGEHQQQPHQQPG VLHRSGSSSSEDDGQGGRRKKGMKEKIKERIPGMGRKDEQKHTSATSTPGQGQQQKGMME KIKEKLPGGH
vine	angiosperm	Vitis	Vitis.rupestris	I1TLQ5.Vitis.rupestris	YnSKn	-0.238	13.923	130	9.44	-1.44	6	0	0	12							4		MAYQQDPCANPTRQTGKTGGQTDQYGNPVHQTEALGAYGAGTGTGMHGGEHQQQPHQQPG VLHRSGSSSSEDDGQGGRRKKGMKEKIKERIPGMGRKDEQKQTSATSTPGQGQQQKGMME KIKEKLPGAH
vine	angiosperm	Vitis	Vitis.rupestris	I1TLQ6.Vitis.rupestris	YnSKn	-0.243	13.909	130	9.44	-1.457	6	0	0	12							4		MAYQQDPCANPTRQTGKTGGQTDQYGNPVHQTEALGAYGAGTGTGMHGGEHQQQPHQQPG VLHRSGSSSSEDDGQGGRRKKGMKEKIKERIPGMGRKDEQKQTSATSTPGQGQQQKGMME KIKEKLPGGH
vine	angiosperm	Vitis	Vitis.cinerea	I1TLQ1.Vitis.cinerea	YnSKn	-0.248	13.909	130	9.44	-1.457	6	0	0	12							4		MAYQQDPCANPTRQTGKTGGQTDQYGNPVHQTEALGAYGAGTGTGMHGGEHQQQPHQQPG VLHRSGSSSSEDDGQGGRRKKGMKEKIKERIPGMGRKDEQKQTSATSTPGQGQQQKGMME KIKEKLPGGH
vine	angiosperm	Vitis	Vitis.piasezkii	I1TLN3.Vitis.piasezkii	YnSKn	-0.248	13.858	130	9.36	-1.425	7	0	0	12							4		MAYQQDPCANPTRQTGKTGGQTDQCGNPVHQTEALGAYGAGTGTGMHGGEHQQQPHQQPG VLHRSGSSSSEDDGQGGRRKKGMKEKIKERIPGMGRKDEQKHTSATSTPGQGQQQKGMME KIKEKLPGGH
vine	angiosperm	Vitis	Vitis.davidii	I1TLR9.Vitis.davidii	YnSKn	-0.238	13.986	131	9.36	-1.441	7	0	0	12							4		MAYQQDPCANPTRQTGKTGGQTDQCGNPVHQTEALGAYGAGTGTGMHGGEHQQQQPHQQP GVLHRSGSSSSEDDGQGGRRKKGMKEKIKERIPGMGRKDEQKHTSATSTPGQGQQQKGMM EKIKEKLPGGH
vine	angiosperm	Vitis	Vitis.davidii	I1TLR8.Vitis.davidii	YnSKn	-0.243	14.014	131	9.36	-1.423	7	0	0	12							4		MAYQQDPCANPTRQTGKTGGQTDQCGNPVHQTEALGAYGVGTGTGMHGGEHQQQQPHQQP GVLHRSGSSSSEDDGQGGRRKKGMKEKIKERIPGMGRKDEQKHTSATSTPGQGQQQKGMM EKIKEKLPGGH
tree	angiosperm	Elaeis	Elaeis.guineensis	Q9M595.Elaeis.guineensis	YnSKn	-0.245	14.088	131	7.26	-1.573	13	2	0	13							4		MADPIRRTDEYGNPIPEHQGHGGAVTGGTYGTTTTPHEGVLHGEGGRQQQVHPGKEEHPG GRHHRSGSSSSSSSSEDDGQGGRRKKGLKEKIKEKLPGGGHKSEEHGQTDEGQHEKKGMM EKIKEKLPGHH
vine	angiosperm	Vitis	Vitis.vinifera	Q3ZNL4.Vitis.vinifera	YnSKn	-0.245	13.917	130	9.27	-1.459	8	0	0	12	drought						4	[58]	MAYQQDPCANPTHQTGKTGGQTDQYGNPVHQTEAMGAYGAGTGTGMHGGEHQQQPHQQPG VLHRSGSSSSEDDGQGGRRKKGMKEKIKERIPGMGRKDEQKHTSATSTPGQGQQQKGMME KIKEKLPGGH	TAAATATTAATTTTACCATTATTAATGTTTGCATTTGATAAATATTAATTTTTATTTTTATTTTAATTAAAAAAAATGAAAAAGGGATATGAATAGGAATTTATAGTTTAAAAAAATATGTTACTTTTATCTAAATAAGTGCAAGTATATTAGACCTTGCTTTATTTTCCACCCTTCCCTTCATATTTTGAAAAAAAAAATTCTAATTTTGGAAAAAAAAAACTGATTTTCATGTATAATTTAGTTAAAGAGCTAATTGCGATTGTGATGAATACCTAATGTCAACCCTGAGGGGTAGCTTAGTTGGTCCAAAGTTTGCATTCAATTGTCACCAATTCGAGTTATCTCAAGGCCACTAGAGGATTTACTTGGTTAACTTCAGGCTACCCAGGATTAATG…
vine	angiosperm	Vitis	Vitis.vinifera	A5C8L5.Vitis.vinifera	YnSKn	-0.241	13.872	130	9.27	-1.472	7	0	0	12							4		MAYQQDPCANPTHQTGKTGGQTDQYGNPVHQTEAXGAYGAGTGTGMHGGEHQQQPHQQPG VLHRSGSSSSEDDGQGGRRKKGMKEKIKERIPGMGRKDEQKXTSATSTPGQGQQQKGMME KIKEKLPGGH	TAAATATTAATTTTACCATTATTAATGTTTGCATTTGATAAATATTAATTTTTATTTTTATTTTAATTAAAAAAAATGAAAAAGGGATATGAATAGGAATTTATAGTTTAAAAAAATATGTTACTTTTATCTAAATAAGTGCAAGTATATTAGACCTTGCTTTATTTTCCACCCTTCCCTTCATATTTTGAAAAAAAAAATTCTAATTTTGGAAAAAAAAAACTGATTTTCATGTATAATTTAGTTAAAGAGCTAATTGCGATTGTGATGAATACCTAATGTCAACCCTGAGGGGTAGCTTAGTTGGTCCAAAGTTTGCATTCAATTGTCACCAATTCGAGTTATCTCAAGGCCACTAGAGGATTTACTTGGTTAACTTCAGGCTACCCAGGATTAATG…
vine	angiosperm	Vitis	Vitis.vinifera	A3REN2.Vitis.vinifera	YnSKn	-0.245	13.959	130	9.27	-1.424	8	0	0	12							4		MAYQQDPCANPTHQTVKTGGQTDQYGNPVHQTEAMGAYGAGTGTGMHGGEHQQQPHQQPG VLHRSGSSSSEDDGQGGRRKKGMKEKIKERIPGMGRKDEQKHTSATSTPGQGQQQKGMME KIKEKLPGGH	TAAATATTAATTTTACCATTATTAATGTTTGCATTTGATAAATATTAATTTTTATTTTTATTTTAATTAAAAAAAATGAAAAAGGGATATGAATAGGAATTTATAGTTTAAAAAAATATGTTACTTTTATCTAAATAAGTGCAAGTATATTAGACCTTGCTTTATTTTCCACCCTTCCCTTCATATTTTGAAAAAAAAAATTCTAATTTTGGAAAAAAAAAACTGATTTTCATGTATAATTTAGTTAAAGAGCTAATTGCGATTGTGATGAATACCTAATGTCAACCCTGAGGGGTAGCTTAGTTGGTCCAAAGTTTGCATTCAATTGTCACCAATTCGAGTTATCTCAAGGCCACTAGAGGATTTACTTGGTTAACTTCAGGCTACCCAGGATTAATG…
vine	angiosperm	Vitis	Vitis.labrusca	I2FFD0.Vitis.labrusca	YnSKn	-0.23	13.917	130	9.27	-1.459	8	0	0	12	drought						4	[23]	MAYQQDPCANPTHQTGKTGGQTDQYGNPVHQTEAMGAYGAGTGTGMHGGEHQQQPHQQPG VLHRSGSSSSEDDGQGGRRKKGMKEKIKERIPGMGRKDEQKHTSATSTPGQGQQQKGMME KIKEKLPGGH
vine	angiosperm	Vitis	Vitis.pseudoreticulata	I1TLP1.Vitis.pseudoreticulata	YnSKn	-0.241	13.899	130	9.27	-1.445	8	0	0	12							4		MAYQQDPCANPTHQTGKTGGQTDQYGNPVHQTEALGAYGAGTGTGMHGGEHQQQPHQQPG VLHRSGSSSSEDDGQGGRRKKGMKEKIKERIPGMGRKDEQKHTSATSTPGQGQQQKGMME KIKEKLPGGH
vine	angiosperm	Vitis	Vitis.champinii	I1TLQ2.Vitis.champinii	YnSKn	-0.236	13.941	130	9.27	-1.409	8	0	0	12							4		MAYQQDPCANPTHQTVKTGGQTDQYGNPVHQTEALGAYGAGTGTGMHGGEHQQQPHQQPG VLHRSGSSSSEDDGQGGRRKKGMKEKIKERIPGMGRKDEQKHTSATSTPGQGQQQKGMME KIKEKLPGGH
tree or shrub	angiosperm	Jatropha	Jatropha.curcas	E7BXD8.Jatropha.curcas	YnSKn	-0.209	19.229	175	5.94	-1.309	14	2	0	18	drought						4	[53]	MADLRDEYGNPIRLTDEHGNPVELTDEHGNPVHITGLATSKPATIANVLQIDVPDTGLLA STEEPPKGHTGEHVGGAEPEPVKAEQPQQQQQELERSSSSSSSSSEDDEQGGRRKKKGLK EKIKEKLTGGKHKEEHKQTAITETTPGDPQHHQHEKKSVMEKIKEKLPGHHSHNH
vine	angiosperm	Vitis	Vitis.riparia	Q3ZNL5.Vitis.riparia	YnSKn	-0.243	13.9	130	9.44	-1.442	5	0	0	12	drought	cold					4	[23]	MAYQQDPCANPTRQTGKTGGQTDQYGNPVHQTEALGAYGAGTGTGMHGGEHQQQPHQQPG VLNRSGSSSSEDDGQGGRRKKGMKEKIKERIPGMGRKDEQKQTSATSTPGQGQQQKGMME KIKEKLPGAH
vine	angiosperm	Vitis	Vitis.amurensis	I1TLM0.Vitis.amurensis	YnSKn	-0.243	13.826	130	9.36	-1.43	5	0	0	12							4		MAYQQDPCANPTRQTGKTGGQTDQCGNPVHQTEALGAYGAGTGTGMHGGEHQQQPHQQPG VLNRSGSSSSEDDGQGGRRKKGMKEKIKERIPGMGRKDEQKQTSATSTPGQGQQQKGMME KIKEKLPGGH
vine	angiosperm	Vitis	Vitis.qinlingensis	I1TLS1.Vitis.qinlingensis	YnSKn	-0.239	13.963	131	9.36	-1.444	6	0	0	12							4		MAYQQDPCANPTRQTGKTGGQTDQCGNPVHQTEALGAYGAGTGTGMHGGEHQQQQPHQQP GVLNRSGSSSSEDDGQGGRRKKGMKEKIKERIPGMGRKDEQKHTSATSTPGQGQQQKGMM EKIKEKLPGGH
tree	angiosperm	Malus	Malus.domestica	A1XSX2.Malus.domestica	YnSKn	-0.153	24.194	229	6.61	-1.395	6	1	0	22							4		MSNYGNTTAEKTTDEYGNPTYNGSAGADRTDEFGNAVQHGRTNTGYGTADPKTRDEGIVG HHGGPAVLQRSGSSSSSSEDDGLGGRRKKGLKEKIKEKLPGGGNKDDQYSGGTQTTTPYG GGTTYKVGEQRQEKLPGGGNKDDQYSGGTQTTTPYGCGTTYKVGEQHQEKGTTDKIKEKL PGGNRDDQYSHDTSTTAAAYGGTGRTGEPQEKKNMMDKIKEKLPGGHAE	GCTTACCTTGTCTGTTACCTCTTTCAGCAAATCTCTTAGCTTGGCGACTTGGGGGACTCCTACCATAGGGTTTTGTATCGCACTTGACCAAGCTCGAAACTACAAGTAAGCTTCAAGTGAAATTGATACATTACCTTGTGCATCTTCATCGGTTAAAGATACCACCCCTGGATGGAGGAAAAGTACTTCCAGAGAAGATGCCACATCTACGTATGAGACGGATAAGGCAAGTGAAAATGATACCACACTTCGGTACTTAGAAGTTTTGTGATTACTCAATGGCTTGGATCTTGCAAGTCCCCAACCGAGGAGCTTCCCTCACTCGGGAACTTAGGGGAGCACTGTTTGTACCACACTTGACCAATCCCGAAACTACTGAGCACCGATCAACGTTATACC…
tree or shrub	angiosperm	Coffea	Coffea.canephora	Q1A521.Coffea.canephora	YnSKn	-0.139	25.102	227	6.49	-1.191	9	1	0	13							4		MADLRDEYGNPMQLTDQYGNPVQLKDEYGNPMQLSGVAITAGTASAVHSTGTGPTAATGT QQLQEQLHRSSSSSSGSSEDDGQGGRRKKKGLKEKIKEKLTGGRHKDRDDQEHIDDQHAH SASPPTTTTGSGTSTTVGGQQHEKKSMVEKIMEKLPGHHDTR
tree or shrub	angiosperm	Coffea	Coffea.canephora	Q1A522.Coffea.canephora	YnSKn	-0.153	17.401	162	6.54	-1.234	10	1	0	13							4		MADLRDEYGNPMQLTDQYGNPVQLKDEYGNPMQLSGVAITAGTASAVHSTGTGPTAATGT QQHQEQLHRSSSSSSGSSEDDGQGGRRKKKGLKEKIKEKLTGGRHKDRDDQEHIDDQHAH SASPPTTTTGSGTSTTVGGQQHEKKSMVEKIMEKLPGHHDTR
vine	angiosperm	Vitis	Vitis.vinifera	Q4VT48.Vitis.vinifera	YnSKn	-0.153	13.23	124	9.4	-1.503	6	0	0	12							4		MAYQQDPCANPTHQTGKTGGQTDQYGNPVHQTEALGAYGAGTGTGMHGGEHQQQPHQQSG SSSSEDDGQGGRRKKGMKEKIKERIPGMGRKDEQKQTSATSTPGQGQQQKGMMEKIKEKL PGGH	TAAATATTAATTTTACCATTATTAATGTTTGCATTTGATAAATATTAATTTTTATTTTTATTTTAATTAAAAAAAATGAAAAAGGGATATGAATAGGAATTTATAGTTTAAAAAAATATGTTACTTTTATCTAAATAAGTGCAAGTATATTAGACCTTGCTTTATTTTCCACCCTTCCCTTCATATTTTGAAAAAAAAAATTCTAATTTTGGAAAAAAAAAACTGATTTTCATGTATAATTTAGTTAAAGAGCTAATTGCGATTGTGATGAATACCTAATGTCAACCCTGAGGGGTAGCTTAGTTGGTCCAAAGTTTGCATTCAATTGTCACCAATTCGAGTTATCTCAAGGCCACTAGAGGATTTACTTGGTTAACTTCAGGCTACCCAGGATTAATG…
vine	angiosperm	Vitis	Vitis.vinifera	A3REN1.Vitis.vinifera	YnSKn	-0.248	13.239	124	9.4	-1.501	7	0	0	12		cold					4	[57]	MAYQQDPCANPTHQTGKTGGQTDQYGNPVHQTEALGAYGAGTGTGMHGGEHQQQPHQQSG SSSSEDDGQGGRRKKGMKEKIKERIPGMGRKDEQKHTSATSTPGQGQQQKGMMEKIKEKL PGGH	TAAATATTAATTTTACCATTATTAATGTTTGCATTTGATAAATATTAATTTTTATTTTTATTTTAATTAAAAAAAATGAAAAAGGGATATGAATAGGAATTTATAGTTTAAAAAAATATGTTACTTTTATCTAAATAAGTGCAAGTATATTAGACCTTGCTTTATTTTCCACCCTTCCCTTCATATTTTGAAAAAAAAAATTCTAATTTTGGAAAAAAAAAACTGATTTTCATGTATAATTTAGTTAAAGAGCTAATTGCGATTGTGATGAATACCTAATGTCAACCCTGAGGGGTAGCTTAGTTGGTCCAAAGTTTGCATTCAATTGTCACCAATTCGAGTTATCTCAAGGCCACTAGAGGATTTACTTGGTTAACTTCAGGCTACCCAGGATTAATG…
vine	angiosperm	Vitis	Vitis.yeshanensis	G4XR61.Vitis.yeshanensis	YnSKn	-0.247	20.07	191	6.35	-0.959	20	3	0	15							4		MADLRDEHGNPIQLTDQHGNPVQLTDEHGNPMHLTGVASTHPITTTTAAPVHDADALKTT GESHPPTFGHGTADQAMHGGAPVAAEPAEGGGGVVHHEKRESSSSSSSSEDDGQGGRRKK GLKEKIKEKLTGGKHKEEQGHAPTTGVAITTTTTTGSATTPVTVLHHHEQHEKKGMLEKI KDKLPGHHTSH
tree or shrub	angiosperm	Coffea	Coffea.canephora	Q1A3U0.Coffea.canephora	YnSKn	-0.269	17.445	162	6.54	-1.249	10	1	0	13							4		MADLRDEYGNPMQLTDQYGNPVQLKDEYGNPMQLSGVAITAGTASTVHSTGTGPTAATGT QQHQEQLHRSSSSSSGSTEDDGQGGRRKKKGLKEKIKEKLTGGRHKDRDDQEHIDDQHAH SASPPTTTTGSGTSTTVGGQQHEKKSMVEKIMEKLPGHHDTR
tree	angiosperm	Quercus	Quercus.lobata	A0A7N2RDP7.Quercus.lobata	YnSKn	-0.187	19.559	180	5.76	-1.24	11	1	0	17							4		MAEIRDQYGNPIQLTDEHGNPDQLTDEHGHPMHLTGVATTKIHNEPDRDTTEGTFASTAV GVGGAKEHDQQLDQQKQQHELEVSRSSSSSSGSSEDDGQGEIEGQGGEVRRRKKKGLKEK IKEKLTCGKSKEEQSQTESFASTATTTISTGATSPGAQPEHEKKSVIEKIKEKLPGHHSH
tree	angiosperm	Malus	Malus.prunifolia	A0A385MIC9.Malus.prunifolia	YnSKn	-0.026	14.088	131	7.26	-1.573	13	2	0	13							4		MAQIRDEYGNPVQLTDEHGNPVKLTDELGNPIHLTGVATTGGTGTEAHTGAGPHVPGSGT TGGYGEHGGAAGVTGGHGMFGGKQTSDQSPGYGVGVGVVEHRQQQPHGSLGSELRRSGSS SSSSSSEDDGQGGRRKKGLKEKIKDKLGGGKHKDDQQQAKTQGHGHETEVVQTTRVTTEP EKKSMMEKIRTSCLVIIATSELIKL
tree	angiosperm	Prunus	Prunus.persica	M5VQQ9.Prunus.persica	YnKn	-0.157	28.99	268	6.25	-1.226	14	2	0	13							4		MANYQNQYGATAQSTNDYGNPLTNYTGSEPQSTNEYGATDEYGNPVTTYTRSEPHYTDEY GNPVRERGMMDKIKEKLPGTHDPYSSHSQTTYPTARYGETGYTGLEQHHGMMNKMPGTDP YSSHSHTTGTTAPYDGTGYTGTEYRQHKGTMDRIKDKLTGTGGHRVDDPYSSHSHKTATT TPYGGTTTTAYGDSTTTPSPYGGTTTTHSPYGGTTTTAYGDTTTTPSAYGGTTTTPSAYG GTATTTYPREKKGIMDKIKEKLPGGHHY
tree	angiosperm	Prunus	Prunus.dulcis	A0A218KE38.Prunus.dulcis	YnKn	-0.165	28.581	272	5.87	-1.183	18	3	0	22							4		MAHFGSTPEPTKTDEYGNPVHHTTTGTGRTDEFGNPVQHGVADTGYGTGAGYATHTKPGV VEHHGVPAVLHSKDDQYSRDTQTTTGGYGGDGYTGGEHQEKKGLLGQLQDKLPGGNQDGQ YSHDTQTTTGAYGGAGYTGGEHPEKKGIIGQVKDKLPGGQKDDEYCRDTHPTTGAYGGTG YTGGEHHEKKGVIGQVKDKLPGGQKDDQYCRDTHPTTGAYGGAGYTGGEHQEKKGIIGQV KDKLPGGEKDDQYSHDTHKTTGAYGGAGYTEM
tree	angiosperm	Juglans	Juglans.regia	A0A6P9ELQ8.Juglans.regia	YnKn	-0.176	24.182	220	8.94	-1.305	7	0	0	14							4		MAHFQNKYGAAAHSIDTYGNIIRKDEYGNVIPTDEYGNPIRPGGTTLQGGQQQRHDLSTE YDGQGGRRNKGLTEKTTENVPGVGNNDNRNGRSSATTDAYGNIIRKDEYGNVIPTDEYGN PIRQSGTTLQGGQQQQQRHDVSTEYDGQGGRRNRGLKEKVTENIPGVGNKDHRNDTSSAT TKTPTTTAGGYGTGEQAQYHQHAEKKGVMEKIKEKVRRFV
tree	angiosperm	Fagus	Fagus.sylvatica	A0A2N9GQ23.Fagus.sylvatica	YnKn	-0.258	36.779	334	6.51	-1.566	22	3	0	28							4		MAQYQNQNEYPASKTQSDEFGNPIRSNEHGNRNRTDEYGNPNPTSHHSDTTTGTGIGGFD TTTTNLQGARHDGLTTGHGGERRHDQQQQQHHGVGHKDDEYNNQGTTMPAYYDQGQGDQQ NKGLMDKVMEKIPGAGNKDKIHGDQYNQDHTTSTTTPGYNAQGHGQQPEKKGAMDKVFEK IPGAGNKDRVQGDQYRQDHTTSTTTPGYNAQGHGQQPEKKGAMDKVFEKIPGAGNKDKVQ GDQYRQDHTTSTTLPGHNAQGHGQQPEKQGQGCMDKVFEKIPGAGNKDKVQGDQHHQDHT TSTTLPGYNLQGHEQQAEKKGVMEKIKEKLPGRH
shrub	angiosperm	Ammopiptanthus	Ammopiptanthus.nanus	D5LMF7.Ammopiptanthus.nanus	YnKn	-0.164	18.126	181	5.74	-1.184	10	1	0	8							4		MAHIQSGYGDQDRKTTDEYGNPVRQTDQHGNPVNPTTGTGAGYGESGGTGYGGTTGDTAG YGSTGYGTTPGDKAGYGTTTGGDGTTTGYGSGGGTGHGTTTGGTTGTTEYGSGGGTIGTT GYGSGGQNQHQHHGREKEEHGHEFASHGAPGGYEAASGEQQYEKKGIMNKIKEKLPGHRD V
tree	angiosperm	Malus	Malus.prunifolia	A0A385MIV0.Malus.prunifolia	SKn	-0.139	26.906	256	8.3	-1.218	24	6	0	15							4		MAHYQNQHGATPQETDQFGNPIQHGTTGATGFGTATTGYGTTNDTYTGGQQQQKRGMMDK IKDKIPGTGGARRADDHYSSHAHTGIGTTGTGYGTTAAPSTGGEYRERGLMDKIKDKIPG TGGRTDHPTPYGGTTYTGEHQHEGIADKIKDKIPGTGHRDDAYSSHTTSTTAPYGGTTGQ HHSTTGQHHSTTAPYGGXTGQXHSTTGQHHSTTAPYGGTTGQHHSTTTPYGGTTGQHHEK KGIMDKIKEKLPGGHH
tree	angiosperm	Malus	Malus.domestica	J9Q177.Malus.domestica	SKn	-0.141	26.922	256	8.4	-1.224	25	7	0	15							4		MAHYQNQHGATPQETDQFGNPIQHGTTGATGFGTATTGYGTTNDTYTGGQQQQKRGMMDK IKDKIPGTGGARRADDHYSSHAHTGIGTTGTGYGTTAAPSTGGEYRERGLMDKIKDKIPG TGGRTDHPTPYGGTTYTGEHQHEGIADKIKDKIPGTGHRDDAYSSHTTSTTAPYGGTTGQ HHSTTGQHHSTTAPYGGTTGQHHSTTGQHHSTTAPYGGTTGQHHSTTTPYGGTTGQHHEK KGIMDKIKEKLPGGHH	GTTGACTTCTTAATCCTGCGATTGCGGCTGAGGAAGGAACACGTCTCAGCCTTTGGGTTCTAGAGCCTGAAGACAAGGCTGCTAGTTCTGTGAAGTTCATGAATCGTCAGCACCGGGTTCAGTCACGATGATTATATTCGTAAGAGTATAACCACGCTGAACTGGCACTAGGAAAATAGACGCAAGTACTCGAAAGAGATGTATTTCTTGATAGTAAATGTGGTTTGATCGTCGAAATGCTGAACTCTAAAACTCACTTACGAATATCCAATCATAAAACAACTCGGCTTTCAATGTGCCGAGCCTAGTAACCTGTAACACCTCACTTCGCTAAGAAGGCTGATGAGATGACCTCTACCAACAGGAACTCGAAAGTCCCTGTCGACCAAGACTTGGATA…
tree	angiosperm	Malus	Malus.prunifolia	A0A385MI18.Malus.prunifolia	SKn	-0.308	30.631	267	5.56	-1.569	18	1	0	41							1		MNTSTRGRLGITRRDRVQARPRIGLFDFLGKKEEEKPTPYQQGDQVNVAEFDEEVKISDH HDQHASSYNKVEEEEDKEKKHETLLQKLHRSESGSSSSSDEEEDEEKKKKRKEKKGLTDK IKEKISGDEHKEEGYHKEEDTAVPVEKVYEEEHHHPAPAPAPVVHYHEEPTDSPTEEKKG FLEKVKEKLPGHKKTEEVPVGAASHEQHSDDKHAAEPPVAASYEAGEEPKEKKGILEKIK EKLPGYHSKTEEDHKDIKEKEKDTPSY
tree	angiosperm	Malus	Malus.baccata	A0A540MUS0.Malus.baccata	SKn	-0.204	15.548	140	9.8	-1.324	11	4	0	19							4		MKYGAQDTVGHDYGRKEHHGATGMLHRSGSSSSSSSSEDDGLGGRCKKGLKQKIKKKLPG STITNTTYGTTYPERHHQEKGIMDKIKDKLPKGHKDDPYYSTPYTTSTNSTCGVTTYTEE HHEKKGIMDKINEKLPGEHH
tree	gymnosperm	Pinus	Pinus.sylvestris	Q9M3R3.Pinus.sylvestris	SKn	-0.365	25.63	222	9.75	-1.669	7	1	0	47							2		MRRLRMRLASYYPACSSAWSRTRPMVTRGNFTPEEAEEKKHTGLIGKLHRTHSSSSSSSS DEEEEGEKKKEKERKKKEAKDKTNKKLPGDGQHSSDQSGIEEEKKVSLVDKFKEKLPAQP NKGEGEEKVEVEKKAGVKEKLPVQPNKGEREEKAEVEKKVGLLDKIKEKLPGHSNQKGRG REKKKKKQKWRKRRVLIDKIKEKLPGHHTKKEGEEEEKKQNY
vine	angiosperm	Actinidia	Actinidia.deliciosa	A0A8K1V8R6.Actinidia.deliciosa	YSKn	-0.215	16.114	147	9.4	-1.365	11	3	0	16	drought	cold	salinity		HisHis-K segment-HisHis		4	[26]	MVKKNGRYGKVQHDEYGKPIILTHEYENPVLNTDSMGDYGSTGATDMFGTPGPSGTQHQQ LPRSGSSSSSSSEDDGLGGRRKKKELREKNKEKLTNPTGAHHKNRQNHNTATTTTTTTTT PGTGVEHHEKKGVMDKIKEKLPGTHHH
tree	angiosperm	Elaeis	Elaeis.guineensis	A0A6I9SBG6.Elaeis.guineensis	SKn	-0.151	25.654	227	6.49	-1.196	21	5	0	15							4		MENNEKEKMGVENLLRGSLCSFIIVEESKLYTSRSRDSFPDLNLDAKTGTCHELFPVHQA PNPPLDPIYNSAFHSYATSKYTTREREXDRVRMASNQGMRDGYSSDIRRTEEHVGGDTRA IQEQHRSTTGAGGHREEHHSITGMLQRSGSSSSSSSEDDGQGGRRKKKGMMDKIKEKLPG GHHTEEHSHAGSNVHHEVHHEAHPEMYHDHEKKGMMEKIMDKLPGHH
tree	angiosperm	Quercus	Quercus.lobata	A0A7N2MZX6.Quercus.lobata	SKn	-0.236	21.517	191	5.37	-1.393	6	1	0	34							1		MADQQYSTVQESETAQKVAGESLNCEMFLNKEQNQKLQEDAALTDAKTMKEEAKTTLMEE LHRSKSDSSSSSDEEDEGREKKKKKKGLKEKLSGEKEEVDTKCKDTFTPVEKGNEVVNAE ATHTQEKKGFIEKIKEKLPGHHKKAEDGFSAECATNEHSPEGEAMEKKGILEKIKEKLPG CHKNEEEKKDN
tree	angiosperm	Fagus	Fagus.sylvatica	A0A2N9HIL4.Fagus.sylvatica	SKn	-0.269	19.355	173	5.2	-1.463	5	0	0	31							1		MADQLSNGQEQNQKLPEEYVAMTDAETMKGEEKITLMEELHRSKSNSSSSSDEEDQGGEK KKKKKNGLEEKISGEMEEVDAKHKDTFIFTPVEKGNETANAEGTNPEEKKGFIEKIKEKL PGQHKKAEEGVSAECAANEHSPEGEPKDKKGILEKIKEKLPGCHKNEEEKKDK
vine	angiosperm	Vitis	Vitis.vinifera	A0A438EKR6.Vitis.vinifera	SKn	-0.269	17.01	147	6.22	-1.773	10	2	0	26							1		MADQHPQEDAPMTDVDVVKVSKPQKEERSTLTEEHHQHHSSSSSSDDEEQAGEKKKKKKG LKEKIKEKISHEKEEPNGHKDESVPVEKCDEMSKEELTNPEEKKGFLEKLKEKLPGQHKK GEEADHATPTECTQTNIHRKRKESWRR	TGTGTGCTTCAATTGATGCCAGATACCTGCAAATGGAGGGTTGTTAAGTGCATTTTCAGAGTTCCATGGACAAAACACCAAAAAGCTAGTGATGAGGATGATATACCTGCTGATAGTGGTGAACAGCTTGTGTTCATACCAAATCTATGCCATGCCAGTTTTCGACAACTTGGAGTTCAGGTACATCAGCAAGAAGAATAAGCCATGCTCACGTTGGGTCCGTGCAGCAATCAGGGTGTTCTTTGGTGGACTGACAACTTTCATAGCAGTAGCAGTTTCATTCTTGGGAAGCTTAGGTCCTCTAATTGGAGGGATCGCATTGCCTCTGACACTTGCTTATCCATGTTTCATGTGGATCGCCATCAAGAAACCCCGTCAGTATGGTGCCATGTGGTATCT…
tree	gymnosperm	Picea	Picea.sitchensis	C0PTG4.Picea.sitchensis	SKn	-0.355	8.948	84	9.4	-1.812	3	0	0	14							2		MGKLHPAHGSGSGSGSSSSSDEEDEGKKKEGGRKKKGSKEKRQGGRDSSDQCGREGEYGD QGVKKEGMMDKIKDKLPGHRNANE
tree	angiosperm	Juglans	Juglans.regia	A0A6P9EQ37.Juglans.regia	atypical	-0.196	70.782	647	6.34	-1.365	31	0	0	35									MAHFQNEYGAAHSTDAYGDVIRKDEYGNVIPTDENANPIRHSGTTLQGGQQQQQRHDLST EYDGQGGRGNKGLKEKLTENIPGVGNNDHRNNTSSVTTDAYGNVIRKDEYGNVIPTDEHG NPIRHSGTTLQGGQQQQQQRHDLSNEYDGQGGGRNKGLKEKITENIPGVGNNDRRNDTSS ATIDAYGNVIRKDEYGNVIPTDEYGNPIRHSGTTLQGGQQQQHQRHDLSTEYDGQGGRRN RGLKEKITENIPGVGNNDHRNDTSSATTDAYGSVIRKDEYGNVNPTDEHGNPIRHSGTTL QGGQQQQQQLHDLSTEYDGQGGGGNKGLKEKLTENIPGVGNNDHRNNTSSVTRDAYGNVI RKDEYGNVIPTDGHGNPIRHSGTTLQGGQQQQR…
tree	angiosperm	Fagus	Fagus.sylvatica	A0A2N9GRV9.Fagus.sylvatica	KnS	-0.204	17.361	156	8.78	-1.357	9	0	0	17							4		MASMQCYKPTDQTEVQAQYQSKSQLPAHTVSTTQIKCYSQTQTHEVDQGLPKAQSTQFIT QTHASRTNGHHGTHRATNGMACQPCQGNTKKRGEHKKKERRNLLQKIKDGLSGHSSDSSS SSESDSDNDNCEKMKASELKDESLNIKTNHKEKDPS
shrub	angiosperm	Ammopiptanthus	Ammopiptanthus.mongolicus	A0A346RSM9.Ammopiptanthus.mongolicus	KnS	-0.294	12.289	110	6.33	-1.585	16	0	0	19							3		MAGIINKIGETLHVGGNKKEDEHKVESHGDYKGERHDEKTGVLHGFGEHKPDHYGHGEEH KEGFVDKIKDKIHGDPDHVKGEGVVKKKKDKKKHEHGHEHGHDSSSSDSD
shrub	angiosperm	Ammopiptanthus	Ammopiptanthus.mongolicus	A0A346RSN2.Ammopiptanthus.mongolicus	KnS	-0.294	19.549	180	6.42	-1.474	16	0	0	19							3		MAGIINKIGETLHVGGNKKEDEHKVESHGDYKGERHDEKTGVLHGFGEHKPDHYGHGEEH KEGFVDKIKDKIHGDPDHVKGEGVVKKKKDKKKHEHGHEHGHDSSSSDSD
tree	angiosperm	Juglans	Juglans.regia	A0A2I4DKP1.Juglans.regia	KnS	-0.334	12.296	113	9.4	-1.687	6	0	0	24						polyK	3		MAGLINKIGDTLKGNKKEEEYKGQGGNNLHIGGNRKEERKGQGGNKLGETLHMGGNKNEE HKGEHQGQKKEGIIDKLKDKIPGVQGKDGKDGVKKKKEKKKHEDGHSSSSDSD
shrub	angiosperm	Ammopiptanthus	Ammopiptanthus.mongolicus	A0A346RSN0.Ammopiptanthus.mongolicus	KnS	-0.272	14.521	132	6.33	-1.511	19	0	0	21		cold	salinity				3	[24]	MAGIINKIGETLHVGGNKKEDEHKVESHGDYKGERHDEKTGVLHGLGGHKGESHGDYKGE NTGVLHGFGEHKPDHYGHGEEHKEGFVDKIKDKIHGDPDHVKGEGVVKKKKDKKKHEHGH EHGHDSSSSDSD
shrub	angiosperm	Ammopiptanthus	Ammopiptanthus.mongolicus	A0A346RSN4.Ammopiptanthus.mongolicus	KnS	-0.254	21.295	200	6.39	-1.378	26	0	0	27							3		MAGIINKIGETLHVGGNKKEDEHKVESHGDYKGERHDEKTGVLHGLGGHKGESHGDYKGE RHDEKTGVLHGLGGHKGESHGDYKGEKTGVLHGLGGHKGESHGDYKGENTGVLHGFGEHK PDHYGHGEEHKEGFVDKIKDKIHGDPDHVKGEGVVKKKKDKKKHEHGHEHGHDSSSSDSD
shrub	angiosperm	Ammopiptanthus	Ammopiptanthus.mongolicus	A0A346RSN3.Ammopiptanthus.mongolicus	KnS	-0.233	21.42	200	6.37	-1.404	27	0	0	28		cold	salinity				3	[24]	MAGIINKIGETLHVGGNKKEDEHKVESHGDYKGERHDEKTGVLHGLGGHKGESHGDYKGE NTGVLHGLGGHKGESRGDYKGENTGVLHGLGGHKGESHGDYKGDGEKTGVLHGLGGHKGE SHGDYKGENTGVLHGFGEHKPDHYGHGEEHKEGFVDKIKDKIHGDPDHVKGEGVVKKKKD KKKHEHGHEHGHDSSSSDSD
vine	angiosperm	Actinidia	Actinidia.chinensis	A0A2R6Q465.Actinidia.chinensis	KnS	-0.341	10.63	96	6.71	-1.849	8	0	0	20							3		MAGIVNKIGETLHIGGKKEGEKSHDEHKPDAHGEYKAEQIKPGQQGERKEGFTDKIKDKM HGGEGGHEKGETKEKKEKKNKKKHEDGHESSSSDSD
shrub	angiosperm	Ammopiptanthus	Ammopiptanthus.mongolicus	Q6PNN7.Ammopiptanthus.mongolicus	KnS	-0.243	16.65	154	6.41	-1.438	22	0	0	23							3		MAGIINKIGETLHVGGNKKEDEHKVEGHGDYKGERHDEKTGVLHGLGGHKGESHGDYKGE NTGVLHGFGGHKGESHGDYKGENTGVLHGFGEHKPDHYGHGEEHKEGLVDKIKDKVHGDP GHVKGEGVVKKKKDKKKHEHGHEHGHDSSSSDSD
shrub	angiosperm	Ammopiptanthus	Ammopiptanthus.mongolicus	A0A346RSN1.Ammopiptanthus.mongolicus	KnS	-0.241	16.646	154	6.41	-1.434	22	0	0	23		cold					3	[24]	MAGIINKIGETLHVGGNKKEDEHKVESHGDYKGERHDEKTGVLHGLGGHKGESHGDYKGE NTGVLHGLGGHKGESHGDYKGENTGVLHGFGEHKPDHYGHGEEHKEGLVDKIKDKVHGDP GHVKGEGVVKKKKDKKKHEHGHEHGHDSSSSDSD
tree	angiosperm	Quercus	Quercus.lobata	A0A7N2M3X6.Quercus.lobata	KnS	-0.323	10.803	98	6.83	-1.792	11	1	0	19						polyK	3		MAGIMHKIEETLHIGGGGQKKEEQQKGEQHHVVAGSDQHKGDQQHYGGEHKPEHKEGAVD KIKDKIHGEGQGKPEEGKKKKKKEKKHDGHDSSSSDSD
vine	angiosperm	Actinidia	Actinidia.chinensis	A0A2R6QVN9.Actinidia.chinensis	KnS	-0.357	10.703	96	8.1	-1.9	13	1	0	21							3		MAGIMHKIGETLHIGGNKAGEKSQDEHKTDHHGEHKAEQVKKPEQHGEHKGGFMDKITGK THGEEGHEKGEKKKKDKKDKKKKHEHGHDSSSSDSD
tree	angiosperm	Malus	Malus.prunifolia	A0A385MI06.Malus.prunifolia	Kn	-0.201	23.84	223	8.4	-1.4	13	2	0	34							4		MDKVKEKLPGGGNKDDQYSHGTQTATPYGGGTTYAGEGERDQKKGVMDKVKEQLPGGASK DDQYSHAKPTTGAHYGGGTTYAGEGEHHQKKGVTDKVKEKLPGGASKDDQYLHAKPTTGA QYGGGTTYAGEGEHHQEKGVMDKIKDKLPFGGSKDGEGERHQEKGMMDKTKEKLPGGHKD NQYSHDTSTTAATYGGTANIGEHQEKKGIMEKVKEKLPGGHKK
tree	angiosperm	Pistacia	Pistacia.vera	Q9AR75.Pistacia.vera	Kn	-0.261	25.873	230	6.76	-1.582	23	2	0	30							3		MSGTINKVKETLHMGGQKKEGEQKGLYQGEAHKVEQHHGVCKPEHGEHKEGMVQKIKNKV PGQGDGVKQQHGVCKPEHGEHKEGLVEKIKDKVPGQGDQHGHGMQQHRGEYRPEYGEHKE GLVEKIKDKLPGQGDQHGQGVQQHHGEYRPEYGEHKEGLVEKIKDKLPGQGDQHGQGVQQ HRGENRPEYGEHKEGMVEQIKDKVHGQGDQYGYGVEKKHQDGHISSRDNY
tree	angiosperm	Malus	Malus.domestica	J9PZK8.Malus.domestica	Kn	-0.198	19	177	8.49	-1.384	12	2	0	28		cold					4	[45]	MDKVKEQLPGGASKDDQYSHAKPTTGAHYGGGTTYAGEGEHHQKKGVTDKVKEKLPGGAS KDDQYLHAKPTTGAQYGGGTTYAGEGEHHQEKGVMDKIKDKLPFGGSKDGEGERHQEKGM MDKTKEKLPGGHKDNQYSHDTSTTAATYGGTANIGEHQEKKGIMEKVKEKLPGGHKK	GGTGGAACCACCGGACAGCACCACTCCACCACCGGACAGCACCACTCCACCACAGCACCATACGGTGGAACCACCGGACAGCACCACTCCACCACCGGACAGCACCACTCCACCACAGCACCATACGGTGGAACCACCGGACAGCACCACTCCACCACCACACCATACGGTGGAACCACCGGACAGCACCATGAAAAGAAGGGCATCATGGACAAAATCAAAGAAAAACTTCCCGGTGGACACCACTAAATACAAATATACGCATATCTGTGAATTCGTATATTTGAATTATAGGGCCTGTCAGTTGTTTTAATATGCTAATAATCGGTGCTTGGCGTGACTGTGTGAACTTTTTTCTTACGTGCACGAGTGAGCCGCGAGCGGTTCGCAGTGTCGTTT…
tree	angiosperm	Populus	Populus.trichocarpa	A0A2K2BBR0.Populus.trichocarpa	Kn	-0.154	60.489	542	6.32	-1.241	16	0	0	81							1		MAGVNKSHEYETKTSAGEESGATETKDQTPLTPEKKKSYFEQAKDMIPAYKKTEEVPPPT EAVYPSETPLTPEKKKSYFEQAKGIIPAYKKTEDGPPSPAEAAVHPTGTPLEPEKKKSYF EQAKDMIPAYKKTEDSPPSPAEAAVHPTGSRPLEPEKKSYFEQAKDMIPAYKKTEDSPPS PAEAAVHPTGSRPLEPEKKKSYFEQAKDIIPAYKKTEDSPPSPTEAAAHPTGSRPLEPEK KKSYFEQAKERTPGFKKSEEVSPRPAKTPLEPEEKKGFFEQAKERTPGFKKTEEVSPRPA KAAAHLTETPLEPEEKKGFFDQAKERIPSHKKTEEVPPHPAQSASNEGAFSQTETPFEPE EKKGFLDKVKEKVPAHKTEEVPPPAESAFSHTE…	ACAAGATAATATAAACAAATTATTAATTATCATTTTTTATGATACCTTTTCCGTTGAGATTTAGAGCTTGTTTATTTATGTGATGGTATACACGATGCATCACACAAATAAACACGAAATACTTGCTTTCAAAGCTACAAACAAAAACAAATCCTTAATATAATTATTTGTCTTCAAATAATCTATCAATATGATTATTTTATCCTAACAAAACATCCATTTAAATGGTTATCCTTGATATAATTAATTCTCAATCAACACACCGATAAAAAATGAAATTAAAAAGAAATTTAATAAAAAAAAAGATACAATAAAATAACTTAAGTTAATTCGAGTAAAAAATTATAACCTGGATCATAAGACCCACATAACATTATAAAAAGCAAACTAAAATAAATC…
tree	angiosperm	Populus	Populus.davidiana	A0A6M2FB69.Populus.davidiana	Kn	-0.155	42.558	380	6.19	-1.231	13	1	0	55							1		MIPAYKKTEDGPISPSETAVHPTETPLEPEKKSYFEQAKGMIPAYKKTEDGPPSPSEAAV HPTETPLEPGTTLEPEKKKSYFEQAKERIPTFKKSEDAPPSPAKAAVHHTETPLEPEEKR GFFDQAKERIPPFKKTEEVSPRPAKAPLEPEEKRGFFDQAKERTPGFKKTEEVSPRPAKS AYNEGAFSQTGTPFEPEEKKGFLDKVKEKVPAHKTEEVLPPPAESAFSHTETPFEPEEKK GFLEKVKEKESAQKKTEEVPHPPAAAFSHTNTPFEPEEKRGFNKEKVPTHKKTGEFPFPA KPASTEAAVSNTNTPHEPEEKRGLLDKIKDKMPGHKKTEEVPPSEFDSTENVVSHKEEPT VKKGMMEKIKDKLPGHRPQI
tree	angiosperm	Quercus	Quercus.ilex	C8ZL25.Quercus.ilex	Kn	-0.294	12.273	111	9.79	-1.468	11	2	0	16							4		MSHYQNQGKKGLTEKIKEKIPGLGHKQQGHTTSTTTPGYYEGQHHQGKKGLTEKIKENIP GVGQGHTTSTTNPYQQGHTTSTTAPGHYKGQQHQQKKGVMEKIKEKLPGHH
tree	angiosperm	Quercus	Quercus.petraea	A5CLH9.Quercus.petraea	Kn	-0.228	11.004	100	9.7	-1.29	11	2	0	14	drought	cold					4	[56]	MSHYQNQQKKGLVEKIKEKIPGVGHKQGHTTSTTAPGNYGGQHHHQKEGLTEKIKENIPG VGHQQGHTTSTTAPGNYGGQHHYQKKGVMEKIKEKIPGLH
tree	angiosperm	Quercus	Quercus.robur	Q5UVI0.Quercus.robur	Kn	-0.202	12.247	112	9.46	-1.29	10	1	0	13	drought						4	[42]	MSHYQNQQKKGLVEKIKEKIPGVGNKQGHTTSTTAPYQQGHTTSTTAPGNYGGQHHHQEE GLTEKIKENIPGVGHQQGHTTSTTAPGNYGGQHQYQKKGVMEKIKEKIPGLH
tree	angiosperm	Quercus	Quercus.lobata	A0A7N2MLZ7.Quercus.lobata	Kn	-0.221	12.255	112	9.66	-1.291	11	1	0	14							4		MSHYQNQQKKGLVEKIKEKIPGVGNKQGHTTSTTAPYQQGHTTSTTAPGNYGGQHHHQKE GLTEKIKENIPGVGHQQGHTTSTTAPGNYGGQHHYQKKGVMEKIKEKIPGLH
tree	angiosperm	Quercus	Quercus.petraea	A5CLH8.Quercus.petraea	Kn	-0.232	12.27	112	9.59	-1.356	11	2	0	13							4		MSHYQNQQKKGLVEKIKEKIPGIGNKQGHTTSTTAPYQQGHTTSTTAPGNYGGQHHHQKE GLTEKIKENIPGVGHQQGHTTSTTAPGNYGGQHHYQKKGVMEKNQEKIPGLH
tree	angiosperm	Citrus	Citrus.unshiu	Q9ZR21.Citrus.unshiu	KnS	-0.291	18.981	171	6.53	-1.625	23	5	1	23		cold				polyK	3	[36]	MSGVIHKTGEALHMGGGQKEEDKHKGEHHSGDHHTTDVHHQQQYHGGEHKEGLVDKIKQQ IPGVGTTDVHHQQQQQQYHGGEHKEGLVDKIKQQIPGVGTTDVHHQQQQQQYHGGEHREG EHKEGLVDKIKQKIPGVGGGEGAHGEEKKKKKKEKKKHEDGHESSSSSDSD
tree	angiosperm	Malus	Malus.domestica	J9PZX3.Malus.domestica	Kn	-0.059	13.898	124	8.58	-0.92	8	2	0	15		cold					4	[45]	MAGKSTMVPLACFIALAAQARALEVVGGEGLKQKIKEKLPGSTTTDTTYDTTYPGRHHQE KGMKDKNKDKLPEGHKDDPYYSTPHTTLTTTTYGVTTYMEEHHEKKGIMDKINEKLPSGH HWRL	CAATCATTAGGTTAATATGCAAGATAGGGGTAGATTACCCATACCGCATCAACCATATAGTCACATAATCCAACTAATATTTAAGAGCATATGGACTAGAAGTTCAAGCCAACAAAGAAAAATATCAGCCAACATTCTTAGAGTAAGTGATAAATCCTGACAATTATTCAATTACCGCGGTCAGAAACTTCGACCTAAATTAATCTCCTCCGCCCAAAGATGAACGTGAAGTAATTAACAAGTTGAAGAAGCTACATCATTATAACTAGAATAAGAGAATCCCAAATCCATGAATTTCAAGATTGCAACTAAATTTACCAGAAATAAAAAGAGGTTATGCTATATCTTATACATAAAAAAGGAAAAAAAATTGCAAGATAGGCCCATGACTGCCCTTGT…
tree	angiosperm	Populus	Populus.davidiana	A0A6M2EBL1.Populus.davidiana	KnS	-0.274	12.142	119	9.27	-1.557	3	0	0	16							3		MKDKIPGGGGGGYKGETQGGYNQQDHRGGAQGERGFGDQIKDKLPGGGGGVRKGETQGGY NQQEHRGDAQGERKEGFVDKIKGKIPGAGGGSGIRGEGGEKKKDKKKNDGGHGSSSDSD
tree	gymnosperm	Pinus	Pinus.sylvestris	Q8H0M6.Pinus.sylvestris	Kn	-0.306	10.317	93	8.77	-1.665	1	0	0	16							2		MAQPAHQDRGMFGKKKEDEGRQCDQTEGGRCEEGKKPGMVDKIKEKIPGQQQKLPGDGKQ CGGQPGREEEKKPGMVDKIKQKLPGQQNKNDVE
tree	gymnosperm	Pinus	Pinus.sylvestris	Q8H0M5.Pinus.sylvestris	Kn	-0.261	10.525	95	7.64	-1.589	0	0	0	17							2		MAEEQQDRGMFGLLGKKKEDEGKQCDQTEGGRCEEGKKPGMVDKIKEKIPGQQQKLPGDG KQCGGQPGREEEKKPGMVDKIKQKLPGQQNKNDVE
tree	gymnosperm	Picea	Picea.sitchensis	D5ACG9.Picea.sitchensis	FnKn	-0.307	38.248	347	4.69	-1.418	13	2	0	35							2		MSGEVATSPAAPAEEVATSPVAPQSQERGLFTLYGLFDKKKEEPEESQDQPAANAETPTS EHHPTDPPRAATETQVEEGRHGDEITPHTDTQTESAHLYPTDSPDAAPAVVEEDEGRNPT RPRYDDDAPAVEEDKHDDQIVPPATTQADTQTKLADLYITDPPRAPAAAENGQAHAYSDE GQHITGEDEKQHTNGSSSSSAFSSEEEKDDEKKLQSSDVEEDGEEKKKENVSIGEKLPEK NPYAKLPEKNPYAEPAVEEKKEPANEEKKEENGGYKMYENLSPQPNKKESVAEEEKGVRK KRTVKDKIKEKLSGHVPDQNEGEGEEDRKEGLLDKIKHKIPGHHAKE
tree	gymnosperm	Picea	Picea.sitchensis	D5A9I9.Picea.sitchensis	FnKn	-0.288	9.178	84	9.1	-1.557	0	0	0	12							2		MAANQECQDRGLCGKKDEGRQDENQATRPNQNPTQKAGLVDKVKEKLPGGQTKTQSQTAQ CNPTEKPGMADKIKEKLPGGRNKE
tree	gymnosperm	Picea	Picea.sitchensis	D5A9Q2.Picea.sitchensis	FnKn	-0.137	11.659	109	5.55	-1.194	0	0	0	14							2		MAENQQCQDRGLFGMKKGEEGEEQDQAARPNPAQKAGIVDQVKEKLPGGQTQTAQSNPTE KAGLVDKVKEKLPGGQTQTETETAQCNPTGKVGLVDKVKEKLPGGQNKE
tree	gymnosperm	Picea	Picea.sitchensis	D5AAD0.Picea.sitchensis	FnKn	-0.272	9.67	88	8.84	-1.548	0	0	0	12							2		MAGNQECQDRGLCGKKDEGRQDDEMMQNQATRPNQNPTQKAGLVDKVKEKLPGGQTKTQS QTAQCNPTEKPGMADKIKEKLPGGRNKE
tree	gymnosperm	Picea	Picea.sitchensis	A9NXL3.Picea.sitchensis	FnKn	-0.264	9.684	88	8.84	-1.523	0	0	0	12							2		MAANQECQDRGLCGKKDEGRQDDEMMQNQATRPNQNPTQKAGLVDKVKEKLPGGQTKTQS QTAQCNPTEKPGMADKIKEKLPGGRNKE
tree	gymnosperm	Picea	Picea.abies	Q3ZDL1.Picea.abies	FnKn	-0.289	9.15	84	9.1	-1.561	0	0	0	12							2		MAANQDCQDRGLCGKKDEGRQDENQATRPNQNPTQKAGLVDKVKEKLPGGQTKTQSQTAQ CNPTEKPGMADKVKEKLPGGRNKE
tree	angiosperm	Citrus	Citrus.paradisi	Q93XL8.Citrus.paradisi	KnS	-0.285	15.09	137	6.54	-1.607	19	4	1	20		cold				polyK	3	[50]	MSGVIHKIGEALHMGGGQKEEDKHKAEHHSGDHHTTDVHHQQQYHGGEHKEGLVDKIKQQ IPGAGTTDVHHQQQQQYHGGEHREGEHKEGLVDKIKQKIPGVGGGEGAAHGEEKKKKKKE KKKHEDGHESSSSSDSD
tree	gymnosperm	Pseudotsuga	Pseudotsuga.menziesii	C6F8M4.Pseudotsuga.menziesii	Kn	-0.262	10.905	97	8.85	-1.527	3	0	0	24							2		EGEKKKEGGRKKKGAKEKLPVGGEHSSYECVGTEEEKKASLLDKIKAKIPGKHESKIEED KKVNESRIEEEKKVGLLDKIKEKLPGHQNKNKELGEE
tree	angiosperm	Citrus	Citrus.unshiu	Q50LG8.Citrus.unshiu	KnS	-0.308	15.149	137	6.54	-1.682	19	4	1	20				heavy metals		polyK	3	[34], [37]	MSGVIHKTGEALHMGGGQKEEDKHKGEHHSGDHHTTDVHHQQQYHGGEHKEGLVDKIKQQ IPGVGTTDVHHQQQQQQYHGGEHREGEHKEGLVDKIKQKIPGVGGGEGAHGEEKKKKKKE KKKHEDGHESSSSSDSD
tree	angiosperm	Quercus	Quercus.lobata	A0A7N2MZI6.Quercus.lobata	Kn	-0.246	9.296	84	9.87	-1.306	4	1	0	14							4		MRQGEIEGQGGEVRRRKKKGLKVKIKEKITDGKSKEEQSRTESFTSTATTTISTGATSPG AQPEHEKKSVIEKIKEKLPGHHSH
tree	angiosperm	Malus	Malus.baccata	A0A540MSK1.Malus.baccata	Kn	-0.173	13.05	125	9.37	-1.158	10	2	0	13							4		MASMQCHKPATNEACPKTSQNMPASESSLGQKVFGFLKGHHGSHSSSHTQSSATATNCQG HHATNGTACHGRTKTKGEHRNKKTGGGRNLLQKIKDGISGHSSSSSDSSDGESDKEGSCR KKASD
tree	gymnosperm	Picea	Picea.obovata	I6TS32.Picea.obovata	Kn	-0.145	9.462	87	11.55	-0.766	6	0	0	9		cold					2	[54]	MADIRAVHSHPNQKAGLVTRIKHMLPGGQTNTTHSNPNRKVGLVTRIKHMLPGGQTNTTH TSYSTPTQKAGLLTKIKAKLPGGRNKY
tree	angiosperm	Malus	Malus.domestica	A0A498JWQ2.Malus.domestica	Kn	-0.098	15.986	151	8.8	-1.074	11	0	0	11							4		MRGTGTRTDTSEGMHVLASGPTGDGGYGEHGGALGGAGAAAGHGMFGGKQTSDQSHGYGV GEHRQQQPHGSLASELRRSEQTILFTFKGVSEEDDGQGGRRKKKGLKEKIKDKFGEEKHK DDQQQAYTHGHGHGHATTAVRTTTVTRDFSV	AGAGGAGGGGGAACAAATATCCTTTAGTTCTCTCTCTCTCTTGTAGGGTAGAATAAATTGCTTTCTGAAGTTGATTTAATCATCTACTTAAGGTACACTTAAATAGACTTTGGAGTAATTTATTTCCCTTTCCTAGAATGATCTAATTTCCAAGTAATGTCGGAATCTACATCAAAATAGGAAACAATCCTATGTTTCTTAAAGTAAGGGAAGATATCTACACTTGCTACCCTTTCCTGCGATGGGGCATTTGTGGAGTAAAAAATAATCAAGAAAATTATGGAGGTGACACGTGAACTTTTGGGTGAAAAGAACAAAATTACCTTCGGGGCACACCGAGATTCCCATGCATATACAACGCACAATAATGGCTCAATCAAGAAAGAGTCAAAGGTGATC…
tree or shrub	angiosperm	Corylus	Corylus.heterophylla	E2FZM9.Corylus.heterophylla	Kn	-0.351	12.413	112	7.23	-1.914	12	0	0	21							3		MAGIIHKIEETLHMGGNKTGEQHKAGDQHKTGDQYKTGDQYQGQHKAGDQYHGEHKTGQQ YQGEHKEEITDKIKDKVHGGGSEDKDGKKKKKDKKKHGEGHKHGDSSSSDSD
shrub	angiosperm	Atriplex	Atriplex.canescens	H9B3R8.Atriplex.canescens	FSKn	-0.275	38.596	338	6.1	-1.508	32	4	0	56							1		MADNYKEAPVPVESTDRGMFDFLKKKDHAEGNKPSYEADTVTSGMEKAHVSEPVEEKKHE TLGQKHETLVQKFQRSDNSSSSSSDEEGDDEEKKRRRKERKEKKGMKEKIEEKFGGGHKE EHDHETYVPIEKIHVQDHVHSEQSYPAPATLDHNYPHHKEEEEKKGGFGDKIKDKLPGHK DKAYEHEGVAHVEPSYPAHATLDHNYPHHKEEEKKGGFVEKVKDKLPGHKDKADEHEAFG HVEPSYPAPATIVHHPHHKEEEEKKGGFVEKIKDKLPGHKDKADEHEAVVHVATAEQSVE GDKDKKGFLDKIKDKIPGLHSKNDAEVKKDHEEKKESY
tree	gymnosperm	Picea	Picea.sitchensis	A9P1U6.Picea.sitchensis	FSKn	-0.287	26.857	244	6.5	-1.655	17	0	0	39							2		MAEQAPEHQDRGMFGLFGKKKEEEGRQDDQITQTPATYTHNEAQTEAASYYPTSPHEVED GPGHGHEGQLTPEGAEQQKHKGLVGKLHRTHSSSSSSSSDEEEEGGKKKEVGRKKKGAKD KTKEKLPSGGRHSSDHSSEEKKKAGMGDKIKEKLPGHQEKLPDGGEHSSDQCGSKEEKKM GLLDKIKDKLPGHQEKLPGGGQHSSDQYGGKQEKKMGLLDKIKEKLPGHENKNDGEEEEK KHPH
tree	angiosperm	Prunus	Prunus.yedoensis	A0A314XQR1.Prunus.yedoensis	FSKn	-0.23	22.409	200	6.66	-1.476	18	1	0	35							1		MVAIRDHVNPLRCKRISSMADHYPKETKESQSPTKVGEEGQGCGMFDFLKKKENEKPHQE QEQHKHTLAEKLHHHDGDSSSSSSDEEGGEKKKKGLKGKTKEKISGKKEEGDAYHVSVPV EKTHDIENGAPHADEKKGFMEKIKEKLPGQHKEAEHGAHAECHAADGHSHEAEPKKGILE KIKDKLPGGHKNEEEKPKEY
tree	gymnosperm	Picea	Picea.sitchensis	A9P1S9.Picea.sitchensis	FSKn	-0.364	30.572	272	5.21	-1.637	21	1	0	38							2		MALPEHQDRGLFGLFDKKKEEEGKHEDETQNEAQTEAASYYPTPPQHGVEHFQGHGHEGQ LTPEEAEQHKHAGLGLFGKKEHEEEKHEDENTDNEAQAETASYYPTPPQHGVEHGHGYEG QLTPEEAEQQKHAGFLGKLHRTHSSSSNSSGDEEEEEEGRKKKDAKDKTKEKLPGDGQHS SCQCAGEEEKKAGPVDKIKEKLPGHPNKKEEEEEEVEKKAGLLDKIKEKLPGHPNKKEEE DEVEKKAGLLDKIKEKLPGHHNKKEGEVEENL
tree	angiosperm	Malus	Malus.domestica	A0A498JS35.Malus.domestica	FSKn	-0.282	21.858	196	6.41	-1.608	18	0	0	37							1		MEDQYPKESQTHAKGAEEEAQGCGMFDFLKKKDNQKPHQEQEQHKHTTLAEKLHHHDGDS SSSSSDEEGGEKKKKGLKGKIKDKISSNKEGGDACHASVPAKNGHADEKGFVEKTKDKLP GQHKEAEHVAEEKGFVEKIKEKLPGENKKAEHHAPAEYHAPDGHSHDSEAKKGILEKIKD KFPGSHKTEEEKHKEN	GACCCCATTCTGTTTTGTTTTCAACTTCTAAAGACATCTCAAATTGTCACTTAGTATCACGGTCTATTGATATTCTTTTTCATCTGTAAGTGAGAGGTCTTAGGTTCAATTCTCGCCAAATTCGAATTTGAACCACATTATTGCTAGCCCATTGTGAGGTTAAATATTGTTACAAACTCTATGTAGGATGGGCAAAATAACCATGGGTTTGGGTAACCGCAGTTACCCATCCATTTAAAGTTCACGGTTATGGTTATGGGTAACCGTTTAGACGAACAAACGGTTATGGGTATAACCGTTTATCTGTGAAATTTAAATGGGTGGTTATGGGTATTACCCGCGGTTATAACGGGTATCCATCGGTTCTGGGTATTACTCACGGTTATAACGGGTATTCAT…
tree	angiosperm	Malus	Malus.baccata	A0A540MC60.Malus.baccata	FSKn	-0.264	22.023	197	6.31	-1.537	18	2	0	36							1		MEDQYPKESQTHAKGAEEEAQGCGMFDFLKKKDNQKPHQEQEQHKHTTLAEKLHHHDGDS SSSSSDEEGGEKKKKGLMGKIKDKISSNKEGGDACHASVPAKIYGHADEKGFVEKTKDKL PGQHKEAEHVAEEKGFVEKIKEKLPGENKKAEHHAPAEYHAPDGHSHDSEAKKGILEKIK DKFPGSHKTEEEKHKEN
shrub	angiosperm	Gossypium	Gossypium.raimondii	A0A0D2TSD1.Gossypium.raimondii	FSKn	-0.284	23.514	210	5.26	-1.498	7	1	0	42						polyK	1		MAEEHTSKAPELESNVSGEGAVESKDRGLFDFMGKKEEEKPQGEVIVTEFEKVTIEETKA EEEGEEKKKHGLLEKLHRSDSSSSSSSSDEEEGEGEEKKKKKKKEKKGLKEKIEEKLEGE KKEEDTSVPVEKCDEPVVQPETPEKKGFLEKIKEKLPGQHKKAEEASSPAPAPAPPHHEG ESKEKKGILEKIKEKLPGYHSKSDEEKEKA	ACTCCAACCCAACGTGCACTTTGACTTGAAATTGAGTTTAAAATGGACGAGTTGTCTATCCCGATACTTAGGGAAAAAAGGTAAATATCGATTGGAAGGATTTTTAGCACGAATACGTATCTCACGATTCCCCACCGGAAAAGCACCGGCCTAAAACTAAGAGGGAATTTAGTGAAGCATGCTTTGTAGAATTGAAAGGTGATTTGATGATGGTGGTGAAAAATGAAAAAGAAAAGTACTTTAAAAGAAATTAGACCAATTTGAAAGAATAAAGAAATGGAAACAGAATGCTCACGCCAATTTGAATGAAAAAGAATAATGGCTATTTAATTTCATTAAAATTAGGTATTTCCTAACAACATTAAGGCCTATTTATATACACAGAATTTACAAATTTTA…
shrub	angiosperm	Gossypium	Gossypium.harknessii	A0A7J9HDU5.Gossypium.harknessii	FSKn	-0.301	23.618	210	5.16	-1.521	7	1	0	42						polyK	1		MAEEHTSKAPELESNVSGEGAVESKDRGLFDFMGKKEEEKPQEEVIVTEFEKVTIEETKA EEEGEEKKKHGLLEKLHRSDSSSSSSSSDEEEGEGEEKKKKKKKEKKGLKEKIEEKLGEK KEEDTSVPVEKCDEPVVQPETPEKKGFLEKIKEKLPGQHKKAEEASSPAPAPEAEPHHEG ESKEKKGILEKIKEKLPGYHSKSDEEKEKA
shrub	angiosperm	Gossypium	Gossypium.armourianum	A0A7J9JRP0.Gossypium.armourianum	FSKn	-0.289	23.537	210	5.16	-1.498	6	1	0	42						polyK	1		MAEEHTSKAPELESNVSGEGAVESKDRGLFDFMGKKEEEKPQEEVIVTEFEKVTIEETKA EEEGEEKKKHGLLEKLHRSDSSSSSSSSDEEEGEGEEKKKKKKKEKKGLKEKIEEKLGEK KEEDTSVPVEKCDEPVVQPETPEKKGFLEKIKEKLPGQHKKAEEASSPAPAPAAEPHHEG ESKEKKGILEKIKEKLPGYNSKSDEEKEKA
shrub	angiosperm	Gossypium	Gossypium.darwinii	A0A5D2CMA1.Gossypium.darwinii	FSKn	-0.296	23.537	210	5.16	-1.498	6	1	0	42						polyK	1		MAEEHTSKAPELESNVSGEGAVESKDRGLFDFMGKKEEEKPQEEVIVTEFEKVTIEETKA EEEGEEKKKHGLLEKLHRSDSSSSSSSSDEEEGEGEEKKKKKKKEKKGLKEKIEEKLEGE KKEEDTSVPVEKCDEPVVQPETPEKKGFLEKIKEKLPGQHKKAEEASSPAPAPAAEPHHE GESKEKKGILEKIKEKLPGYHSKSDEEKEKA
shrub	angiosperm	Gossypium	Gossypium.tomentosum	A0A5D2KXY6.Gossypium.tomentosum	FSKn	-0.283	23.631	211	5.21	-1.481	7	1	0	42						polyK	1		MAEEHTSKAPELESNVSGEGAVESKDRGLFDFMGKKEEEKPQEEVIVTEFEKVTIEETKA EEEGEEKKKHGLLEKLHRSDSSSSSSSSDEEEGEGEEKKKKKKKEKKGLKEKIEEKLEGE KKEEDTSVPVEKCDEPVVQPETPEKKGFLEKIKEKLPGQHKKAEAASSPAPAPAAEPHHE GESKEKKGILEKIKEKLPGYHSKSDEEKEKA	GCAAACACGACTCCAACCCAACGTACACTTTGACTTGAAATCGAGTTTAAAATGGATGAGTTGTCTATCCCGATACTTAGGAAAAAAGGTAAATATCGATTGGAAGGATTTTTAGCACGAATACGTATCTCACGATTCCCCACCGGAAAAGCACCGACCTAAAACTAAGAGGGAATTTAGTGAAGCATGCTTTGTAGAATTGGAAGGTGATTTGATGATGGTGGTGAAAAATGAAAAAGAAAAGTACTTGAAAAGAAATTAGACCAATTTGAAAGAATAAAGAAATGGAAACAGAATGCTCACGCCAATTTGAATGAAAAAGAATAATGGCTATTTAATTTCATTAAAATTAGGTATTTCCTAACAACATTAAGGCCTATTTATATACATAGAATTTAC…
shrub	angiosperm	Gossypium	Gossypium.anomalum	A0A8J6D7T2.Gossypium.anomalum	FSKn	-0.298	23.753	211	5.22	-1.527	7	1	0	43						polyK	1		MAEEHTSKAPELESKVSGEGAVESKDRGLFDFMGKKEEEKPQEEVIVTEFEKVTIEETKT EEEGEEKKKHGLLEKLHRSDSSSSSSSSDEEEGEGEEKKKKKKKEKKGLKEKIEEKLEGE KKEEDTSVPVEKCDEPVVQPETPEKKGFLEKIKEKLPGQHKKAEEASSPAPASTAEPHHE GESKEKKGILEKIKEKLPGYHSKSDEEKEKA
shrub	angiosperm	Gossypium	Gossypium.trilobum	A0A7J9EQ57.Gossypium.trilobum	FSKn	-0.287	23.679	211	5.22	-1.509	6	1	0	43						polyK	1		MAEKHTSKAPELESNVSGEGAVESKDRGLFDFMGKKEEEKPQEEVIVTEFEKVTIEETKA EEEGEEKKKHGLLEKLHRSDSSSSSSSSDEEEGEGEEKKKKKKKEKKGLKEKIEEKLEGE KKEEDTSVPVEKCDEPVVQPETPEKKGFLEKIKEKLPGQQKKAEEASSPAPAPAAEPHHE GESKEKKGILEKIKEKLPGYHSKSDEEKEKA
shrub	angiosperm	Gossypium	Gossypium.klotzschianum	A0A7J8V8Z1.Gossypium.klotzschianum	FSKn	-0.294	23.679	211	5.16	-1.502	7	1	0	42						polyK	1		MAEEHTSKASELESNVSGEGAVESKDRGLFDFMGKKEEEKPQEEVIVTEFEKVTIEETKA EEEGEEKKKHGLLEKLHRSDSSSSSSSSDEEEGEGEEKKKKKKKEKKGLKEKIEEKLEGE KKEEDTSVPVEKCDEPVVQPETPEKKGFLEKIKEKLPGQHKKAEEASSPAPAPAAEPHHE GESKEKKGILEKIKEKLPGYHSKSDEEKEKA
shrub	angiosperm	Gossypium	Gossypium.davidsonii	A0A7J8SBL0.Gossypium.davidsonii	FSKn	-0.3	24.007	214	5.12	-1.508	7	1	0	42						polyK	1		MAEEHTSKASELESNVSGEGAVESKDRGLFDFMGKKEEEKPQEEVIVTEFEKVTIEETKA EEEGEEKKKHGLLEKLHRSDSSSSSSSSDEEEGEGEEKKKKKKKEKKGLKEKIEEKLEGE KKEEDTSVPVEKCDEPVVQPETPETPEKKGFLEKIKEKLPGQHKKAEEASSPAPAPAAEP HHEGESKEKKGILEKIKEKLPGYHSKSDEEKEKA
shrub	angiosperm	Gossypium	Gossypium.raimondii	A0A0D2S415.Gossypium.raimondii	FSKn	-0.271	24.122	217	5.21	-1.447	7	1	0	42						polyK	1		MAEEHTSKAPELESNVSGEGAVESKDRGLFDFMGKKEEEKPQGEVIVTEFEKVTIEETKA EEEGEEKKKHGLLEKLHRSDSSSSSSSSDEEEGEGEEKKKKKKKEKKGLKEKIEEKLEGE KKEEDTSVPVEKCDEPVVQPETPEKKGFLEKIKEKLPGQHKKAEEASSPAPAPAPAPAPA AEPHHEGESKEKKGILEKIKEKLPGYHSKSDEEKEKA	ACTCCAACCCAACGTGCACTTTGACTTGAAATTGAGTTTAAAATGGACGAGTTGTCTATCCCGATACTTAGGGAAAAAAGGTAAATATCGATTGGAAGGATTTTTAGCACGAATACGTATCTCACGATTCCCCACCGGAAAAGCACCGGCCTAAAACTAAGAGGGAATTTAGTGAAGCATGCTTTGTAGAATTGAAAGGTGATTTGATGATGGTGGTGAAAAATGAAAAAGAAAAGTACTTTAAAAGAAATTAGACCAATTTGAAAGAATAAAGAAATGGAAACAGAATGCTCACGCCAATTTGAATGAAAAAGAATAATGGCTATTTAATTTCATTAAAATTAGGTATTTCCTAACAACATTAAGGCCTATTTATATACACAGAATTTACAAATTTTA…
shrub	angiosperm	Gossypium	Gossypium.raimondii	A0A7J8Q1B6.Gossypium.raimondii	FSKn	-0.271	24.136	217	5.21	-1.446	7	1	0	42						polyK	1		MAEEHTSKAPELESNVSGEGAVESKDRGLFDFMGKKEEEKPQGEVIVTEFEKVTIEETKA EEEGEEKKKHGLLEKLHRSDSSSSSSSSDEEEGEGEEKKKKKKKEKKGLKEKIEEKLEGE KKEEDTSVPVEKCDEPVVQPETPEKKGFLEKIKEKLPGQHKKAEEASSPAPAPAPAXAPA AEPHHEGESKEKKGILEKIKEKLPGYHSKSDEEKEKA
tree	angiosperm	Malus	Malus.domestica	A0A498HRH2.Malus.domestica	FSKn	-0.355	32.821	284	5.28	-1.642	20	4	0	45							1		MAEEYNKSQEHEYERKTGDYEEGSGAGETKDRGLFDFLGKKAEEKPTSYQHEEKPASYQE EEVIVTEFDEKAKISDHHEALAPDQYTSSYSKVEEDKEKKHENLLQKLHRSNSSSSSSSD EEEDEEKKKQRKEKKGLKDKIKEKISGDDHKEEGYHKEDTAVPVEKVYEEEHHHQAPAPV VHHHEEPTDYPTEEKKGFLEKIKEKLPGHKKTEEVPVGAASYEQQSHDHHATEPPVVASY EAGEEPKEKKGIMEKIKEKLPGYHSKTEEDHKDIKEKEKDTPSY	TGAGTGTGATTCTGCTAACTCGCTGTTGAGGGTGACATTTGGAGTGGGAAATATGGACATGGGATCATGTCTCTCTCTTTGCCTATATGGTTTGATTTCGAGGAATCAGGCGAAGAAGTTGAGTGAGGTAGAAGGGGATGGGAACAGGATGAGAATGATAAATGTGGAATTTGGGGTGAGGTTGGGTGGGAGGAAAGGTCTAAGTGGTGCTGGGGAATCATTAATCAGCTACATTAGGGCAGCAAAATCAAAACCGAACGTAGATGGAGGAGTTAAAGTATGAAGAATCCTGGGTGTGTGTTGTGCATAATGGATTGCAGTTGATTGGATCATTGATTTGAGCAGCTGGATGGAATTCATGGGCAACTGAACTGGACTGATTTGGTTTGGTAGTGATTA…
tree	angiosperm	Malus	Malus.domestica	J9PZL0.Malus.domestica	FSKn	-0.361	32.822	284	5.2	-1.64	20	4	0	44		cold					1	[45]	MAEEYNKSQEHEYERKTGDYEEGSGAGETKDRGLFDFLGKKAEEKPTSYQHEEKPASYQE EEVIVTEFDEKAKISDHHEALAPDQYTSSYSKVEEDKEKKHENLLQKLHRSNSSSSSSSD EEEDEEKKKQRKEKKGLKDKIKEKISGDDHKEEGYHKEDTAVPVEKVYEEEHHHQAPAPV VHHHEEPTDYPTEEKKGFLEKIKEKLPGHEKTEEVPVGAASYEQQSHDHHATEPPVVASY EAGEEPKEKKGIMEKIKEKLPGYHSKTEEDHKDIKEKEKDTPSY	TGAGTGTGATTCTGCTAACTCGCTGTTGAGGGTGACATTTGGAGTGGGAAATATGGACATGGGATCATGTCTCTCTCTTTGCCTATATGGTTTGATTTCGAGGAATCAGGCGAAGAAGTTGAGTGAGGTAGAAGGGGATGGGAACAGGATGAGAATGATAAATGTGGAATTTGGGGTGAGGTTGGGTGGGAGGAAAGGTCTAAGTGGTGCTGGGGAATCATTAATCAGCTACATTAGGGCAGCAAAATCAAAACCGAACGTAGATGGAGGAGTTAAAGTATGAAGAATCCTGGGTGTGTGTTGTGCATAATGGATTGCAGTTGATTGGATCATTGATTTGAGCAGCTGGATGGAATTCATGGGCAACTGAACTGGACTGATTTGGTTTGGTAGTGATTA…
tree or shrub	angiosperm	Rhaphiolepis	Rhaphiolepis.bibas	T2C5K0.Rhaphiolepis.bibas	FSKn	-0.363	32.768	284	5.17	-1.646	19	4	0	45							1		MAEEYNKSQEHEYERKTGDYEEGSGAGETKDRGLFDFLGKKAEEKPTSYQHEEKPASYQE EEVIVTEFDEKAKISDHHEAPAPDQYTSSYSKVEEEEDKEKKHENLLQKLHRSNSSSSSS SDEEEDEEKKKRKEKKGLKDKIKEKVSGDDHKEEGYHKEDTAVPVEKVYEEEHHHQAPAP VVHHEEPTDYPTEEKKGFLEKIKEKLPGHKKTEEVPVAAASYEQQSHDHHAAEPPVVASY EAGEEPKEKKGIMEKIKEKLPGYHSKTEEDHKDIKEKEKDTPSY
tree or shrub	angiosperm	Rhaphiolepis	Rhaphiolepis.bibas	T2C492.Rhaphiolepis.bibas	FSKn	-0.363	20.291	193	6.12	-1.324	19	4	0	45							4		MANYGSTPEKTTEEYYGNPTYNGSVGAGRTDEFGNAVQQGRTDTGYGTADAKTGDEGIVG HHGGPAVLQRSGSSSSSSEDDGLGGRRKKGLKEKIKEKLPGGGNKNDQYSDGTQTTTPYG GGTTYTGEGEQQQKSTMDKIKEKLPGGKKDDQYSHDTSTTAAPYGGTGHTGEPQEKKGIM DKIKEKLPGGRTE
tree	angiosperm	Malus	Malus.baccata	A0A540LJA2.Malus.baccata	FSKn	-0.341	33.917	294	5.4	-1.63	21	4	0	47							1		MAKEYNKSQEHEYERKTGDYEEGSGAGETKDRGLFDFLGKKAEEKPTSYQHEEKPASYQH EEKPASYQEEEVIVTEFDEKAKISDHHEALAPDQYTSSYSKVEEGKEKKHANLLQKLHRS NSSSSSSSDEEEDEEKKKQRKEKKGLKDKIKEKISGDDHKEEGYHKEEDTAVPVEKVYEE EHHHQAPAPVVHHHEEPTDYPTEEKKGFLEKIKEKLPGHKKTEEVPVAAASYEQQSHDHH ATEPPVVASYEAGEEPKEKKGIMEKIKEKLPGYHSKTEEDHKDIKEKEKDTPSY
vine	angiosperm	Actinidia	Actinidia.deliciosa	A0A8K1R447.Actinidia.deliciosa	FSKn	-0.3	22.695	196	5.63	-1.586	10	2	0	41							1	[26]	MAEECHHHHEEAVETKDRGLFDFMGKKKEEKKPNEEEEVITSELEKVHLSEPEKKEEEKH GLAEKLHRSDSSSSSSSDEEFKEEGAGKKKKKKGLKEKMKEKISGEKEEKHEEECTSIPI EIDQPEEKKGFLQRIKEKLPGQYKKTEEATLPASECEGEPKEKKGILEKIKEKLPGYHPK TEEEKVKEKEKECCSH
shrub	angiosperm	Gossypium	Gossypium.lobatum	A0A7J8MCF7.Gossypium.lobatum	FSKn	-0.324	19.218	171	6.12	-1.75	8	0	0	37							1		MEGHQGEGDHNKAAMETTDRGMFDFMKKKDEEQDNKKKEEKPTLMGKLHRSNSSSSSSSD EEEIEEDGEKKKKKKKGLKEKIKEKIGGDKEAAEHKDASIPPENAEEKKGILDKIKEKLP GQHKKAEEDGGYDGHPTEGEPKEKGFLEKIKEKIPGCHGNKPEEDHKATKN
shrub	angiosperm	Gossypium	Gossypium.klotzschianum	A0A7J8UXR0.Gossypium.klotzschianum	FSKn	-0.318	19.117	171	5.97	-1.715	8	0	0	36							1		MEGHQGEGDHNKAAMETTDRGMFDFMKKKDEEQDNEKKEEKPTLMGKLHRSNSSSSSSSD EEEIGEDGEKKKKKKKGLKEKIKEKIGGDKEAAEHKDASIPPENAEEKKGILDKIKEKLP GQHKKAEEDGGYDGHPTEGEPKEKGFLEKIKEKIPGCHGNKPEEDHKAAKN
shrub	angiosperm	Gossypium	Gossypium.davidsonii	A0A7J8S1E7.Gossypium.davidsonii	FSKn	-0.318	19.117	171	5.97	-1.715	8	0	0	36							1		MEGHQGEGDHNKAAMETTDRGMFDFMKKKDEEQDNEKKEEKPTLMGKLHRSNSSSSSSSD EEEIGEDGEKKKKKKKGLKEKIKEKIGGDKEAAEHKDASIPPENAEEKKGILDKIKEKLP GQHKKAEEDGGYDGHPTEGEPKEKGFLEKIKEKIPGCHGNKPEEDHKAAKN
shrub	angiosperm	Gossypium	Gossypium.aridum	A0A7J8XLR1.Gossypium.aridum	FSKn	-0.328	19.133	171	5.83	-1.727	8	0	0	35							1		MEGHQGEGDHNKAAMETTDRGMFDFMKKKDEDQDNEKKEEKPTLMGKLHRSNSSSSSSSD EEEIGEDGEKKKKKKKGLKEKIKEKIGGDKEAAEHQDASIPPENAEEKKGILDKIKEKLP GQHKKAEEDGGYDGHPTEGEPKEKGFLEKIKEKIPGCHGNKPEEDHKATKN
shrub	angiosperm	Gossypium	Gossypium.schwendimanii	A0A7J9LWW4.Gossypium.schwendimanii	FSKn	-0.319	19.262	172	6.48	-1.775	8	0	0	38							1		MEGHQGEGDHNKAAMETTDRGMFDFMKKKDEEQDNKKKEEKPTLMGKLHRSNSSSSSSSD EEEIGEDGEKKKKKKKKGLKEKIKEKIGGDKEAAEHKDASTPPENAEEKKGILDKIKEKL PGQHKKAEEDGGYDGHPTEGEPKEKGFLEKIKEKIPGCHGNKPEEDHKATKN
shrub	angiosperm	Gossypium	Gossypium.darwinii	A0A5D2GH53.Gossypium.darwinii	FSKn	-0.318	23.789	211	5.4	-1.532	7	1	0	41						polyK	1		MAEEHTSKAPELESNVSGEGAVESKERGLFDFMGKKEEEKPQEEVIVTEFEKVNIEETKA EEEGEEKKKHGLLEKLHRSDSSSSSSSSDEEEGEGEEKKKKKKKEKKGLEEKIEEKLEGE KKEEDTSVPVEKCDEPVVQPETPEKKGFLEKIKEKLPGQHKKAEEASSPAPAPAAEPHHE EESKEKKGILEKIKEKLPGYHSKSDEEKEKA
shrub	angiosperm	Gossypium	Gossypium.tomentosum	A0A5D2QH52.Gossypium.tomentosum	FSKn	-0.318	23.789	211	5.4	-1.532	7	1	0	41						polyK	1		MAEEHTSKAPELESNVSGEGAVESKERGLFDFMGKKEEEKPQEEVIVTEFEKVNIEETKA EEEGEEKKKHGLLEKLHRSDSSSSSSSSDEEEGEGEEKKKKKKKEKKGLEEKIEEKLEGE KKEEDTSVPVEKCDEPVVQPETPEKKGFLEKIKEKLPGQHKKAEEASSPAPAPAAEPHHE EESKEKKGILEKIKEKLPGYHSKSDEEKEKA
shrub	angiosperm	Gossypium	Gossypium.darwinii	A0A5D2E5J2.Gossypium.darwinii	FSKn	-0.33	19.275	172	6.12	-1.772	8	0	0	37							1		MEGHQGEGDHNKAATETTDRGMFDFMKKKDEEQDNEKKEEKPTLMGKLHRSNSSSSSSSD EEEIGEDGEKKKKKKKKGLKEKIKEKIGGDKEATEHKEASIPPENAEEKKGILDKIKEKL PGQHKKAEDDGGYDGHPTEGEPKEKGFLEKIKEKIPGCHGNKPEEDHKATKN
shrub	angiosperm	Gossypium	Gossypium.barbadense	A0A5J5T5R0.Gossypium.barbadense	FSKn	-0.33	19.275	172	6.12	-1.772	8	0	0	37							1		MEGHQGEGDHNKAATETTDRGMFDFMKKKDEEQDNEKKEEKPTLMGKLHRSNSSSSSSSD EEEIGEDGEKKKKKKKKGLKEKIKEKIGGDKEATEHKEASIPPENAEEKKGILDKIKEKL PGQHKKAEDDGGYDGHPTEGEPKEKGFLEKIKEKIPGCHGNKPEEDHKATKN
shrub	angiosperm	Gossypium	Gossypium.tomentosum	A0A5D2MV21.Gossypium.tomentosum	FSKn	-0.33	19.275	172	6.12	-1.772	8	0	0	37							1		MEGHQGEGDHNKAATETTDRGMFDFMKKKDEEQDNEKKEEKPTLMGKLHRSNSSSSSSSD EEEIGEDGEKKKKKKKKGLKEKIKEKIGGDKEATEHKEASIPPENAEEKKGILDKIKEKL PGQHKKAEDDGGYDGHPTEGEPKEKGFLEKIKEKIPGCHGNKPEEDHKATKN
tree	angiosperm	Malus	Malus.prunifolia	A0A385MI99.Malus.prunifolia	FSKn	-0.356	32.841	284	5.27	-1.645	4	0	0	45							1		MAEEYNKSQEHEYERKTGDYEEGSGAGETKDRGLFDFLGKKAEDKPTSYQHEEKPASYQE EEVIVTEFDEKAKISDHHEALAPDQYTSSYSKVEEDKEKKHENLLQKFHRSNSSSSSSSD EEEDEEKKKQRKEKKGLKDKIKEKISGDDHKEEGYHKEDTAVPVEKVYEEEHHHQAPAPV VHHHEEPTDYPTEEKKGFLEKIKEKLPGHKKTEEVPVGAASYEQQSHDHHATEPPVVASY EAGEEPKEKKGIMEKIKEKLPGYHSKTEEDHKDIKEKEKDTPSY
tree	angiosperm	Malus	Malus.domestica	A0A0N6W1E0.Malus.domestica	FSKn	-0.356	20.823	200	6.93	-1.068	20	4	0	45							1		MAEEYNKSQEHEYERKTGDYEEGSGAGETKDRGLFDFLGKKAEDKPTSYQHEEKPASYQE EEVIVTEFDEKAKISDHHEALAPDQYTSSYSKVEEDKEKKHENLLQKFHRSNSSSSSSSD EEEDEEKKKQRKEKKGLKDKIKEKISGDDHKEEGYHKEDTAVPVEKVYEEEHHHQAPAPV VHHHEEPTDYPTEEKKGFLEKIKEKLPGHKKTEEVPVGAASYEQQSHDHHATEPPVVASY EAGEEPKEKKGIMEKIKEKLPGYHSKTEEDHKDIKEKEKDTPSY	TGAGTGTGATTCTGCTAACTCGCTGTTGAGGGTGACATTTGGAGTGGGAAATATGGACATGGGATCATGTCTCTCTCTTTGCCTATATGGTTTGATTTCGAGGAATCAGGCGAAGAAGTTGAGTGAGGTAGAAGGGGATGGGAACAGGATGAGAATGATAAATGTGGAATTTGGGGTGAGGTTGGGTGGGAGGAAAGGTCTAAGTGGTGCTGGGGAATCATTAATCAGCTACATTAGGGCAGCAAAATCAAAACCGAACGTAGATGGAGGAGTTAAAGTATGAAGAATCCTGGGTGTGTGTTGTGCATAATGGATTGCAGTTGATTGGATCATTGATTTGAGCAGCTGGATGGAATTCATGGGCAACTGAACTGGACTGATTTGGTTTGGTAGTGATTA…
tree	angiosperm	Malus	Malus.domestica	J9PZB2.Malus.domestica	FSKn	-0.374	31.799	277	5.2	-1.684	19	2	0	46	drought						1	[45]	MAEEYNKKSDEHEYERKTGDYEEGSGAGETKDRGLFDFLGKKEEEKPTPYQQGDQVNVAE FDEKVKISDHHDQHASSYNKVEEEEDKEKKHETLLQKLHRSESSSSSSSDEEEDEEKKKK RKEKKGLTDKIKEKISGDEHKEEGYHKEEDTAVPVEKVYEEEHHHPAPAPAPVVHYHEEP TDSPTEEKKGFLEKIKEKLPGHKKTEEVPVGAASHEQHSDDKHAAEPPVAASYEAGEEPK EKKGILEKIKEKLPGYHSKPEEDHKDIKEKEKDTPSY	GTTTTGATATTGCTCACTAATAGCATTTTCAATTTGGTAAACACCATAAATCAGATATTTTCAGTTTCTCTTATCTTTTCAAAAATAAAATTCTTTTCAAAGCCTTCATTTTTGAGCTCCTATAAACTTTTAATATGTGCATCATTGTTAGTTTTGTCGATTATATCGTTATATTGAACACTATTTCTATTCTATTATACGTTAATAAAATATCGTATTGATGTAGTATGTGAAAAAATGTCCGTATATCATTTGACAATTTTACTAAAAATATATTGAAAATTTTGACAACTTTTTCAATTTTGATATTTAAAATATTTACATATTTCTATTCTTTCAAAAAAAAATGTTAAAGTTACAATAAGAACGTAAATTTTTTTATTATTAAAAAATGTTTGA…
tree or shrub	angiosperm	Rhaphiolepis	Rhaphiolepis.bibas	B8Y3W6.Rhaphiolepis.bibas	FSKn	-0.371	31.591	273	5.32	-1.706	19	4	0	46							1		MAEEYNKKRDEHEYERKTGDYEEGSGAGETKDRGLFDFLGKKEEEKPTPYQQGDQVNVAE FDEKVKISDHHDQHASSYNKVEEEEDKEKKHETLLQKLHRSDSGSSSSSDEEEDEEKKKK RKEKKGLKDKIKEKVSGDDHKEEGYHKEDTAVPVEKVYEEEHHHQAPAPVVHHEEPTDYP TEEKKGFLEKIKEKLPGHKKTEEVPVAAASYEQQSHDHHAAEPPVVASYEAGEEPKEKKG IMEKIKEKLPGYHPKTEEDHKDIKEKEKDTPSY
tree	angiosperm	Elaeis	Elaeis.guineensis	A0A6I9Q9M6.Elaeis.guineensis	FSKn	-0.22	26.231	236	5.34	-1.286	10	1	0	45							1		MAEERKQEVEVKDRGLFDFMGKKEEVEKKNEEEVLVAGVEKIHIEEVEKKEEKEEEKKES LFDKLHRSHSSSSSSSSDEEEGEGENKEKKKKKKKGLVEKIKEKIGGEKKEGEEEKQAVV EQEVAVAAAAAAVSSESEDSTVKVEKVEESLKVEGVSEEEKKGFLEKIKEKLPGHHKKSE EATTPAAECAGHGTKEHETEGHEGKEKKGILGKLMEKLPGYHKNGGEEGEKTSAAH
tree	angiosperm	Fagus	Fagus.sylvatica	A0A2N9G482.Fagus.sylvatica	FSKn	-0.349	29.212	251	5.38	-1.678	14	0	0	48							1		MAEEHHVHDHKCHEYETPVREEGPVETKDRGLFDFLGKKEEEKHQEEAMVTEFEKVSVSE SQPKVEEYKVKEEEKKEEKKHSSLLEKLHRSDSDSSSSSDEEEGDDEEKKKKRKEKKEKK EKLKEKIGGDKEEEKKKHEDTSVPIVRYEEEEVVVTQVQTVPEPAHPEEKKGFLEKIKDK LPGQNKKTEEVPPSPPSAAEYTHHAAEPPTHEGEVKEKKGILEKIKEKLPGYHPKTEEEK EKEKEKDSTSY
tree or shrub	angiosperm	Jatropha	Jatropha.curcas	A0A067KL46.Jatropha.curcas	FSKn	-0.311	24.072	212	5.25	-1.573	8	1	0	41						polyK	1		MADQEHHQKSYEPETTAVEATDRGLFDFGKKKEEEKPQEEVIVTEFEEKVQVSEPEEKKH GILEKLHRSGSSSSSSSDEEEGEGEEKKKKKKEKKGLKEKIKEKLSGEKEEKKEEESTVV AVEQVVVETEASGQQPEEKKGFLDKIKEKLPGQHKKAEEVTPPPPPPPPPAEHEATSHEG EAKEKKGIFEKIKEKLPGYHPKTEEEKEKEKD
tree	angiosperm	Malus	Malus.baccata	A0A540NAA1.Malus.baccata	FSKn	-0.372	31.798	277	5.24	-1.692	19	2	0	46							1		MAEEYNKKSDEHEYERKTGDYEEGSGAGETKDRGLFDFLGKKEQEKPTPYQQGDQVNVAE FDEKVKISDHHDQHASSYNKVEEEEDKEKKHETLLQKLHRSESGSSSSSDEEEDEEKKKK RKEKKGLTDKIKEKISGDEHKEEGYHKEEDTAVPVEKVYEEEHHHPAPAPAPVVHYHEEP TDSPTEEKKGFLEKIKEKLPGHKKTEEVPVGAASHEQHSDDKHAAEPPVPASYEAGEEPK EKKGILEKIKEKLPGYHSKTEEDHKDIKEKEKDTPSY
tree	angiosperm	Elaeis	Elaeis.guineensis	A0A6I9R1V8.Elaeis.guineensis	FSKn	-0.279	26.674	238	4.98	-1.395	7	0	0	43							1		MAEEQKQEVEVKDRGLFDFMGKKEEEEEEKKTEEEVLVTKVETVRIEEEKKEEKEEEKKE SLLEKLHRSHSTSSSSSSDEEEVEGENKEKKKKKKGLKEKIEEKIGGEKKEGDQEEEKKP AVVEQEVAVAAVSTEGEDTAVQVEKVEESVKVEGAPEEEKKGFLDKIKEKLPGQHKKPED AAAAPAAPAAECADHGKEHEADGHDGKEKKGILGKIMEKIPGYHRNGGEETEKTTCRP
tree	angiosperm	Juglans	Juglans.regia	A0A2I4HTI0.Juglans.regia	FSKn	-0.342	28.393	245	5.28	-1.673	10	1	0	48						polyK	1		MAEEHHNKSSYEYETAAVDDRQVDVEKTDRGLFNFHGKKEEEKQQEEAIVTEFDQKVTVS GCEPKVDQDQEYEKEKLEKEEKKHGLLEKLHRSNSSSSSSSDEDEGEGEEKKKKKKEKKN KKDKIKDKKAVEKEEEKYEDTNVPVEKYEEEVVVHTAEPVQPEEKKGFLDKIKEKLPGQQ KKTEEVPPPPSHAEYAAAEPVPSHEGEAKEKKGFLEKIKEKLPGYHPKTEEEKEKEKEKE SASHY
tree or shrub	angiosperm	Coffea	Coffea.canephora	Q1A4H3.Coffea.canephora	FSKn	-0.234	25.102	227	5.47	-1.409	6	0	0	46						polyK	1		MAEYDQSNIKVEEGSAVEATDRGLFNLGKKEEVKKCDQGQAISAEFDEKVRVSEPDKEEG KKHGGLLEKLHRSGSSSSSSSEEEVEEGGEKKKKKKEKKGLKDKIKEKISGDKKDEEKVE KCEEDTSIPVEKYAEPAHADAAHEPEEKKGFLDKIKEKLPGGGQKKTEEVAAAAPPPPPA ECTATEGEAKDKKGFLDKIKEKLPGYHPKTEEEKEKEKEKEKEAGCH
tree	angiosperm	Juglans	Juglans.regia	A0A833U7Y2.Juglans.regia	FSKn	-0.195	34.283	297	5.61	-1.292	10	1	0	53						polyK	1		YKSLPLSQYKSIVAKLKKPLENLSVTYRSSVSALVSFVFVFDILSFSCFRSIMAEEHHNK SSYEYETAAVDDRQVDVEKTDRGLFNFHGKKEEEKQQEEAIVTEFDQKVTVSGCEPKVDQ DQEYEKEKLEKEEKKHGLLEKLHRSNSSSSSSSDEDEGEGEEKKKKKKEKKNKKDKIKDK KAVEKEEEKYEDTNVPVEKYEEEVVVHTAEPVQPEEKKGFLDKIKEKLPGQQKKTEEVPP PPSHAEYAAAEPVPSHEGEAKEKKGFLEKIKEKLPGYHPKTEEEKEKEKEKESASHY
tree	angiosperm	Citrus	Citrus.paradisi	Q8GV08.Citrus.paradisi	FSKn	-0.322	26.674	234	5.62	-1.607	14	2	0	45		cold				polyK	1	[50]	MAEEIKKQQKSHEYEPSVGTEGAVETKDRGMLDFLGKKEEEKPQHHDQEVIATEFEKVHV SEPQPKVEEHRKEEKEEEKKPGFLDKLHRSTSSSSSSSDEEEGDDEEKKKKKKEKKGLKE KLKEKISGEKEEDTTVPVEKLDDVHAPHHQEEAHPEEKKGFLNKIKEKLPGQQKKPGDHQ VPSPPAAEHPTSVEAPEAEAKEKKGILEKLKEKLPGYHPKSEDEKDKDKETAAH
tree	gymnosperm	Picea	Picea.sitchensis	D5AAF5.Picea.sitchensis	FSKn	-0.304	27.044	245	6.16	-1.669	16	0	0	37							2		MAEQAQEQQDRGMFGLFGKKEEEGRQDDQITQTPATHTHNEAQTEAASYYPTSPHEVEHG QGHGYEGQLTPEEAEQQKHKGLVGKLHRTHSSSSSSSSDEEEEGGKKKEGGRKKKGAKDK TKEKLPVGGQHSSDQCAGEEEKKAGMVDKIKEKLPGHQEKLPAGGQHSSDQSGSEEEKKK TGLLDKIKDKLPGHQEKLPGGGQHSSDQYGGEEEKKKGLLDKIKEKLPGHQNKNDREEEE KKHPH
tree	gymnosperm	Pinus	Pinus.pinea	A0A088MRD6.Pinus.pinea	FSKn	-0.3	21.486	193	8.78	-1.701	15	1	0	31							2		MAEEAPEHKDRGMFGLFGKKKEDEGKQSDHIVQTPARTEASSYYPAAPQHGVEHGHGHGH EGQFAPEDAKQQKHTGKLHRTHSSSSSSSSDEEEEGRKKKEGGRKKKGSKDKTKEKLPGQ GYEEGKKTGLVGKIKEKIPGHQERLPGDGKQYPGEHEKQYSRQHGSEEEKKTGMLDKIKE KLPGHHNKNDGEL
tree	gymnosperm	Pinus	Pinus.nigra	B8XQ41.Pinus.nigra	FSKn	-0.227	22.577	210	6.96	-1.497	15	0	0	34							2		MAEEAPEHKDRGMFGLFGKKKEEEGKQADHIVQTPARTEAASYYPAAPQHGVEHGHGHGH EGQFAPEEAEQQKHTGKLHRTHSSSSSSSSDEEGEGGKKKEGGRKKKGSKDKSKEKLPGA GQHSSDQCGGKEEKKTGLLDKIKEKIPGHQEKLSGGGAHSSDECGGKEEKKTGLLDKIKE KIPGQQEKLPGDGKHSSEQHGGEEEKKLGV
shrub	angiosperm	Atriplex	Atriplex.halimus	U5Y959.Atriplex.halimus	FSKn	-0.294	26.774	234	5.78	-1.551	18	2	0	41			salinity				1	[48]	MADERINYNEAPVPVESTDRGMFDFMKKKDDAEGHKPSYEADTVTSGMEKVHVSEPVEEK KHETLVQKFHRSDNNSSSSSSDEEGDDEEKKKRKKEKKEKKQGMKEKIQEKFGGHKEEHD HETNVPIEKIHVQDHVYSEPSYPAPATLDHHPHHKEEEEKKGGFLGKIKDKLPGHKDKAD EHEAVVHVATAEPSVEGDKDKKGFLDKIKDKIPGLHSKNDAEEKKDHEEKKEGY
tree	gymnosperm	Pseudotsuga	Pseudotsuga.macrocarpa	C6F8M3.Pseudotsuga.macrocarpa	FSKn	-0.319	14.818	134	9.2	-1.691	7	1	0	29							2		MAEQAPEHEDRGLFGKKKEEEEGKEHTKLHRTHSSSSSSSSDEEEGGRKKKEGGKKKKGA KDKIKEKLSGGGQQNRIEKEKKVGLLDKIKEKLPAGQHSSDQSGVEDQGKKVGLLDKIKE KLPGHHSKNKEGEE
tree	gymnosperm	Pseudotsuga	Pseudotsuga.menziesii	C6F8L7.Pseudotsuga.menziesii	FSKn	-0.319	14.89	134	9.6	-1.714	7	1	0	29							2		MAEQAPEHEDRGLFGKKKEEEEGKEHTKLHRTHSSSSSSSSDEEEGGRKKKEGGKKKKGAKDKIKEKLSGGGQQNRIEEEKKVGLLDKIKEKLPAGQHSSDQSGVEDQEKKVGLLDKIKEKLPGHHSKNKEGEK
tree	angiosperm	Malus	Malus.domestica	A0A0N6YJL4.Malus.domestica	FSKn	-0.072	22.714	216	7.36	-1.013	19	6	0	17							4		MAHLQNHQYGAPPTAACGNPTQGTDENSNPLVPQVDKYGNPLGHHGATTGIAPATTGEYG AHHTAVVTTGYAATTAGGHGTLGHDYGRKEHHGVTGMLHRSASSSSSSSEDDGLGGRRKK KGLKQKINEKLPGSTTTDTAYGTADPGGHHQEKGMMDKIEDKLPSTGHKDDPRYSHTTTS TTTPSGGGTAYTEEHHEKKGIMDKIIEKLRGGHHKI	AGGGTTCACGGATTCGGACTTGGCAGGGTGCGTGGACGACAGAAAGTCAACTAATGCATATATCTTTCTGTTGGCTAATGGTGCAGTATCGTGGAAGAGTGCAAAACAGAAAGGTATTGCATCTTCAACTATGGAAGCTGAATTTATAGGGTGCTATGCAGCAACTCAACAAGCCATTTGGCTTAAAAACATGATGAAAGGATTGGAAATCGTTGACAGTGTTGAAAGGTCTCTCAAGTTGTATTGTGACAACAAAGCTGCAGTTTTCTTTTCGAAGAATAACAAGAGGTCTTATGCCAGCAGATTGATGGACATCAAGTACTTAAAAGTACGAGATGAAGTGAAGAAAGAAACTGTCGAAATTGAGTACATCAACACAAGTTTAATGGTTGCTGATCC…
tree	angiosperm	Prunus	Prunus.armeniaca	A0A6J5VNX7.Prunus.armeniaca	FSKn	-0.28	20.192	181	6.47	-1.614	16	1	0	34							1		MADHYPKETKESQSPTKVGEEGQGCGMFDFLKKKENEKPHQEQEQHKHTLAEKLHHHGGD SSSSSSDEEGGEKKKGLKGKIKEKKSGKNEEGDAYHSSVPVEKTHDIKNGAPHADDKKGF IEKIKEKLPGQHKEAEHGAQAEYHAVDGHSHEAEPKKGILEKIKDKLPGGHKNEEEKPKE Y
tree	angiosperm	Prunus	Prunus.persica	M5VLL5.Prunus.persica	FSKn	-0.294	20.41	182	6.35	-1.642	16	1	0	35							1		MADHYPKETKESQSPTKVGEEGQGCGMFDFLKKKENEKPHQEQEQHKHTLAEKLHHHGGD SSSSSSDEEGGEKKKKGLKGKIKEKKSGKKEEGDAYHASVPVEKTHDIENGAPHADDKKG FIEKIKEKLPGQQKEAEHGAHAEYHAMDDHSHEAEPKKGILEKIKDKLPGGHKNEEEKPK EY
tree	angiosperm	Malus	Malus.baccata	A0A540NEQ3.Malus.baccata	FSKn	-0.219	19	172	6.47	-1.433	12	1	0	31							1		MADQYPKESQTQSKGAEEEAQGCGIFDFLKKKDSEEKPHEEQEQQKHATIAEKLHHHGGD SSSSSSDGEGGENKKKGLKGKMKEKVSGNKEEGDAYHASVPAKNGHSDEKGFVEKIKDKL PGQHKEAEHVAEEKGFVEKIKDKLPGQHKVAEHGAREKGFVEKIKEKLPGQH
tree	angiosperm	Prunus	Prunus.yedoensis	A0A314Z856.Prunus.yedoensis	FSKn	-0.16	24.198	218	6.66	-1.255	18	1	0	35							1		MVAIRDHVNPLRCKRISSMADHYPKEAKESQSPTKVGEEGQGCGMFDFLKKKENEKPHQE QEQHKHTLAEKLHHHDGDSSSSSSDEEGGEKKKKGLKGKTKEKISGKKEEGDAYHASVPV EKTHYIENGAPHADEMKGFMEKIKEKLPGQHKEAEHGAHAEYHAVDGHSHEAEPKKGILE KIKDKLPGGHKNEEEKPKGVLASMMQPIKDLDVSGSGL
tree	angiosperm	Populus	Populus.glandulosa	A7L2U1.Populus.glandulosa	FSKn	-0.332	25.659	226	5.1	-1.568	9	0	0	43						polyK	1		MAEENKSHEYETKVGEESGAVETKDRGLFDFLGKKEEEKPQEEVIVTEFEEKLQVSEPET KVEEEHKKKEEEEKKPTLFEKLHRSGSSSSSSSDEEEGDDEEKKKKKEKKSLKEKLKISG EKGEEKEHEDTSVPVEVVHTETPHEPEEKKGFLDKIKEKLPGHKKADEVPPPPPPAPEHV SPEAAVSSEGDAKEKKGILEKIKEKLPGYHPKTEEEKEKEKESASQ
tree	angiosperm	Populus	Populus.davidiana	A0A6M2FB68.Populus.davidiana	FSKn	-0.33	25.788	227	4.96	-1.578	9	0	0	44							1		MAEENKSHEYETKVGEESGAVETKDRGLFDFLGKKEEEKPQEEVIVTEFEEKLQVSEPET KVEEEHKKKEEEEKKPTLFEKLHRSGSSSSSSSDEEEGDDEEKKKKKKEKKSLKEKLKIS GEKGEEKEHEDTSVPVEVVHTETPHEPEEKKGFLDKIKEKLPGHKKADEVPPPPPPAPEH VSPEAAVSSEGDAKEKKGILEKIKEKLPGYHPKTEEEKEKEKESASQ
tree	angiosperm	Populus	Populus.alba	Q0MRE0.Populus.alba	FSKn	-0.324	25.675	227	5.13	-1.572	9	0	0	44	drought	cold	salinity			polyK	1	[25]	MAEGNKSHEYETKVGEESGAVETKDRGLFDFLGKKEEEKPQEEVIVTEFEEKLQVSEPET KAEEEHKKKEEEEKKPTLFEKLHRSGSSSSSSSDEEEGDDEEKKKKKKEKKSLKEKMKIS GEKGEEKEHEDTSVPVEVVHAETPHEPEEKKGFLDKIKEKLPGHKKADEVPPPPPPAPEH VSPEAAVSSEGDAKEKKGILEKIKEKLPGYHPKTEEEKEKEKESASQ
tree	angiosperm	Populus	Populus.davidiana	A7L2U0.Populus.davidiana	FSKn	-0.334	25.801	227	5.9	-1.581	9	0	0	43						polyK	1		MAEENKSHEYETKVGEESGAVETKDRGLFDFLGKKEEEKPQEEVIVTEFEEKLQVSEPET KVEEEHKKKEEEEKKPTLFEKLHRSGSSSSSSSDEEEGDDEEKNKKKKEKKSLKEKLKIS GEKGEEKEHEDTSVPVEVVHTETPHEPEEKKGFLDKIKEKLPGHKKADEVPPPPPPAPEH VSPEAAVSSEGDAKEKKGILEKIKEKLPGYHPKTEEEKEKEKESASQ
tree	angiosperm	Populus	Populus.davidiana	A7L2T9.Populus.davidiana	FSKn	-0.334	25.82	227	5.9	-1.589	9	0	0	43						polyK	1		MAEENKSHEYETKVGEESGAVETKDRGLFDFLGKKEEEKPQEEVIVTEFEEKLQVSEPET KVEEEHKKKEEEEKKPTLFEKLHRSGSSSSSSSDEEEGDDEEKRKKKKEKKSLKEKMKIS GEKGEEKEHDDTSVPVEVVHTETPHEPEEKKGFLDKIKEKLPGHKKADEVPPPPPPAPEH VSPEAAVSSEGDAKEKKGILEKIKEKLPGYHPKTEEEKEKEKESASQ
tree	angiosperm	Populus	Populus.alba	A0A4U5PZS6.Populus.alba	FSKn	-0.325	25.919	228	5.14	-1.577	9	0	0	45						polyK	1		MAEENKSHEYETKVGEESGAVETKDRGLFDFLGKKEEEKPKEEVIVTEFEEKLQVSEPET KVEEEHKKKEEEEKKPTLFEKLHRSGSSSSSSSDEEEGDDEEKKKKKKEKKSLKEKMKIS GEKGEEKEHEDTSVPVEVVHTETPHEPEEKKGFLDKIKEKLPGHKKADEVPPPPPPPAPE HVSPEAAVSCEGDAKEKKGLLEKIKEKLPGYHPKTEEEKEKEKESASQ
tree	angiosperm	Populus	Populus.trichocarpa	A9PA80.Populus.trichocarpa	FSKn	-0.344	25.623	225	5.13	-1.62	10	0	0	43						polyK	1		MAEENKSHEYETKVGEESGAVETKDRGLFDFLGKKEEEKPQEEVIGTEFEEKLQVSEPET KVEEEHKKKEEEEKKPTLFEKLHRSGSSSSSSSSDEEEGDDEEKKKKKKEKRSLKEKMKI SGEKGEEKEHEDTSVPVEVVHTETPHEPEDKKGFLDKIKEKLPGHKKADEVPPPAPEHVS PEAAVSHEGDAKEKKGLLEKIKEKLPGYHPKTEEEKEKEKESASQ	TTTATATAAATTTTATTTTTTATAAAAAGTCCTTTTTAGTAAAAAAAATAGTATATTTTAGTTAAAATCTATAATTATTGTATATATATATTTTTATGTGTAAATGATTTTTGTATCTTAATATACCCCCCTGCTTCTATAACCTTGAATTCCCAGTTCCTCCCGTGTAGATCTTTCAAATCATGAATACTAGATATCTATACAAATTGATATGTTAATTTAATTAATTTTATAAAATCCAAGCCCGCCATTCTTTACTTCTTCTACTAATTTGTTTATAAAATATATGTTTCAATATCTCTTGATAACTCAGTAATCCAATAATTAATCTAATTAGTAAGTTAATAGTTCTAGACCAAAATGAATTAAACGAATAGATAATTTTGTGTGATAAGAATA…
tree	angiosperm	Populus	Populus.maximowiczii	A7L2U3.Populus.maximowiczii	FSKn	-0.342	25.722	225	5.17	-1.628	10	0	0	43						polyK	1		MAEENKSHEYETKVGEESGAVETKDRGLFDFLGKKEEEKPQEEVIATDFEEKLQVSEPET KVEEEHKKKEEEEKKPTLFEKLHRSGSSSSSSSSDEEEGDDEEKKKKKKEKRSLKEKMKI SGEKREEKEHEDTSVPVEVVHTETPHEPEDKKGFLDKIKEKLPGHKKADEVPPPAPEHVS PEAAVSHEGDAKEKKGLLEKIKEKLPGYHPKTEEEKEKEKESASQ
tree	angiosperm	Populus	Populus.deltoides	A0A8T2YXA4.Populus.deltoides	FSKn	-0.331	25.551	225	5.17	-1.593	10	0	0	43						polyK	1		MAEGNKSHEYETKVGEESGAVETKDRGLFDFLGKKEEEKPQEEVIATDFEEKLQVSEPET KVEEEHKKKEEEEKKPTLFEKLHRSGSSSSSSSSDEEEGDDEEKKKKKKEKRSLKEKMKI SGEKGEEKEHEDTSVPVEVVHTETPHEPEDKKGFLDKIKEKLPGHKKADEVPPPAPEHVS PEAAVSHEGDAKEKKGLLEKIKEKIPGYHPKTEEEKEKEKESASQ	ACTTCTTCTACTAATTTGTTTATAAAATACATGTTTCAATATCTCTTGATAACTCAGTAATCCAATCATTAATCTAATTAGTAAGTTAATAGCTCCACAAATGAATTAAACGAATAGATAATTTTGTGTGATAAGAATATAGTTTCCCATAGATCTTCTAATCTTAATGTAAATAATCCGTTTCTAAAATTAAATCTAGTAGCCTTTCCATGTATACTACTAGATAAAACATTAAAATATCTGAGGTTATTTTGTTGTTTATTTAAACACCGAACACTTCTCATATTTATTTCTTTCACTCTTTTTTTTTTTTTAATCTCACCCTTGTATTTTTTTATTTTATAATTTTACAGTAAATTGATTTGCTTTTCAGTTTTATAATTTGTTTTATTTGGCTTT…
tree	angiosperm	Populus	Populus.canadensis	A7L2U5.Populus.canadensis	FSKn	-0.323	25.55	225	5.26	-1.595	10	0	0	44						polyK	1		MAEGNKSHEYETKVGEESGAVETKDRGLFDFLGKKEEEKPQEEVIATDFEEKLQVSEPET KVEEEHKKKEEEEKKPTLFEKLHRSGSSSSSSSSDEEEGDDEEKKKKKKEKRSLKEKMKI SGEKGEEKKHEDTSVPVEVVHTETPHEPEDKKGFLDKIKEKLPGHKKADEVPPPAPEHVS PEAAVSHEGDAKEKKGLLEKIKEKIPGYHPKTEEEKEKEKESASQ
tree	angiosperm	Populus	Populus.nigra	A7L2U4.Populus.nigra	FSKn	-0.331	25.551	225	5.17	-1.593	10	0	0	43						polyK	1		MAEGNKSHEYETKVGEESGAVETKDRGLFDFLGKKEEEKPQEEVIATDFEEKLQVSEPET KVEEEHKKKEEEEKKPTLFEKLHRSGSSSSSSSSDEEEGDDEEKKKKKKEKRSLKEKMKI SGEKGEEKEHEDTSVPVEVVHTETPHEPEDKKGFLDKIKEKLPGHKKADEVPPPAPEHVS PEAAVSHEGDAKEKKGLLEKIKEKIPGYHPKTEEEKEKEKESASQ
vine	angiosperm	Vitis	Vitis.yeshanensis	G4XR59.Vitis.yeshanensis	FSKn	-0.304	23.443	205	5.19	-1.527	8	0	0	39		cold					1	[58]	MEEEHRHRETHECETTVVAEEAAVETKDRGIFDFLGKKEEEKPQEEVIVTDFEKVTISEP EPKVEEEEKKHGLLEKLHRSDSSSSSSSEEEGEGGEKKKKKKKDKKKKEEDTCVPVEKCD EVVPPQPEEKKGFLDKIKEKLPGQHKKAEEVPPPPPPPAECSPSSETHEGEVKEKKGILE KIKEKLPGYHPKTEEEKKEKEKDCE
vine	angiosperm	Vitis	Vitis.vinifera	F6H0C4.Vitis.vinifera	FSKn	-0.305	23.483	206	5.19	-1.514	9	1	0	40							1		MEEEHHHSKTHECETTVVAEEAAVETKDRGIFDFLGKKEEEKPQEEVIVTDFEKVTISEP EPKVEEEEEKKHGLLEKLHRSDSSSSSSSEEEGEGGEKKKKKKKDKKKKEEDTCVPVEKC DEVVPPQPEEKKGFLDKIKEKLPGQHKKAEEVPPPPPPPAECSPSSETHEGEVKEKKGIL EKIKEKLPGYHPKTEEEKKEKEKDCE	AAATGGAGAAATACACAACTTACCATAAAACACGAGATATTGTATTATGAATAAATGTAACAATTCATAGCCAAAGTTATCACGTTTTTATATCAAAATCGAGTTTATAACTAAACATAATAGGAAGAGTGTTATAAATACGAATATATCAAAACCCTCTAACCATAGGTTAAGGATAATGACAACATGTTCAAACACTATCATAGTTAAAAATCATAATTAAAACATATCACAAGAAGACAAAACCCTATTACACAAAACTATTTCACCGCATTATATAGAGTTTGTGAGATTATTTTGCACTACCTTTTGATGTGAGTGATAGACAAGAGCCCCATTGATAAAGTAAAACAACTAATTGATAGTTACATCCAAAAACACACCCCACCTACTGTATGA…
vine	angiosperm	Vitis	Vitis.vinifera	A5BUW9.Vitis.vinifera	FSKn	-0.313	23.681	207	5.19	-1.542	9	1	0	40							1		MEEEHHHRKTHECETTVVAEEAAVETKDRGIFDFLGKKEEEKPQEEVIVTDFEKVTISEP EPKVEEEEEEKKHGLLEKLHRSDSSSSSSSEEEGEGGEKKKKKKKDKKKKEEDTCVPVEK CDEVVPPQPEEKKGFLDKIKEKLPGQHKKAEEVPPPPPPPAECSPSSETHEGEVKEKKGI LEKIKEKLPGYHPKTEEEKKEKEKDCE	AAATGGAGAAATACACAACTTACCATAAAACACGAGATATTGTATTATGAATAAATGTAACAATTCATAGCCAAAGTTATCACGTTTTTATATCAAAATCGAGTTTATAACTAAACATAATAGGAAGAGTGTTATAAATACGAATATATCAAAACCCTCTAACCATAGGTTAAGGATAATGACAACATGTTCAAACACTATCATAGTTAAAAATCATAATTAAAACATATCACAAGAAGACAAAACCCTATTACACAAAACTATTTCACCGCATTATATAGAGTTTGTGAGATTATTTTGCACTACCTTTTGATGTGAGTGATAGACAAGAGCCCCATTGATAAAGTAAAACAACTAATTGATAGTTACATCCAAAAACACACCCCACCTACTGTATGA…
shrub	angiosperm	Gossypium	Gossypium.lobatum	A0A7J8LD74.Gossypium.lobatum	FSKn	-0.275	20.315	181	5.63	-1.527	8	2	0	36						polyK	1		MAEEHTKVGGEEAVASKERGMFDFLGKKEEEKPQPQEEVVATQFEKVKIEEEHKEDEKKH SLLDKLHRSNSSSSSSSDEEEGEGGEKKKKKKKEKKGKKEEDSAVPVEKCDEAATVHHSE TPEKKGFMEKIKDKLPGQNKKDEEVTTPPPAAAAPTENDHHEGETKEKKGFLEKIKEKIP G
shrub	angiosperm	Gossypium	Gossypium.tomentosum	A0A5D2M879.Gossypium.tomentosum	FSKn	-0.314	22.394	199	5.43	-1.584	11	1	0	37						polyK	1		MAEEHTKVGGEEAVASKERGMFDFLGKKEEEKPQPQEEVVATQFEKVKIEEEHKEDEKKH SLLDKLHRSNSSSSSSSDEEEGEGEGGEKKKKKKEKKGKKEEDSAVPVEKCDEAATVHHS ETPEKKGFMEKIKDKLPGQHKKDEEVTTPPPAAAAPTENDHHEGETKEKKGFLEKIKEKI PGYHSKTEDENEKETTAPH
shrub	angiosperm	Gossypium	Gossypium.barbadense	A0A5J5SMW4.Gossypium.barbadense	FSKn	-0.31	22.408	199	5.5	-1.586	11	2	0	38						polyK	1		MAEEHTKVGGEEAVASKERGMFDFLGKKEEEKPQPQEEVVATQFEKVKIEEEHKEDEKKH SLLDKLHRSNSSSSSSSDEEEGEGEGGEKKKKKKEKKGKKEEDSAVPVEKCDEAATVHHS ETPEKKGFMEKIKDKLPGQHKKDEEVTTPPPAAAAPTENDHHEGETKEKKGFLEKIKEKI PGYHSKTEDEKEKETTAPH
shrub	angiosperm	Gossypium	Gossypium.tomentosum	A0A5D2RQQ2.Gossypium.tomentosum	FSKn	-0.313	21.84	194	5.27	-1.541	11	2	0	35							1		MAEEHTKVGGEEAVESKERGMFDFLGKKEDEKPQPQEEVVATQFEKVKIEEEHKEDEKKH SLLDKLHLSNSSSSSSSDEEEGEGGEKKKKEKGKKEQDSAVPVEKCDEAATVHHSETPEK KGFMDKIKDKLPGQHKKDEEDTTQPPAAAAPTENDHHEGETKEKKGFLVKIKEKIPGYHS KTEDEKEKETTAPH
tree	angiosperm	Prunus	Prunus.persica	M5XNV8.Prunus.persica	FSKn	-0.317	28.938	254	5.27	-1.577	12	1	0	46						polyK	1		MAEEYNKSQDRGYEGKAGEYEEGSGARAAECGEIKDRGLFDFLGKKEAEKPQEEVIVTEF EKVKVSDHEAPHPHHHEPESYKVEQEEDKEKKHGSLLEKLHRSDSSSSSSSDEEEGEGGE KKKKKKEKKGLKEKICGDHDQKVEDTAVPVEKIYEEPTHEEKKEEEKKGFLEKIKEKLPG QQKKPEEIPASYDDQQCHAQHAEPAEPAGVGCEPKEKKGILEKIKEKIPGYHPKTEEEKE AIKEKEKEKETSSY
shrub	angiosperm	Gossypium	Gossypium.barbadense	A0A5J5WX70.Gossypium.barbadense	FSKn	-0.294	22.227	197	5.56	-1.549	11	2	0	38							1		MAEEHTKVGGEEAVESKERGMFDFLGKKEDEKPQPQEEVVATQFEKVKIEEEHKEDEKKH SLLDKLHLSNSSSSSSSDEEEGEGGEKMKKKKKEKGKKEQDSAVPVEKCDEAATVHHSET PKKKGFMDKIKDKLPGQHKKDEEDTTQPPAAAAPTENDHHEGETKEKKGFLVKIKEKIPG YHSKTEDEKEKETTAPH
tree	angiosperm	Prunus	Prunus.armeniaca	A0A6J5TSS0.Prunus.armeniaca	FSKn	-0.333	28.785	250	5.22	-1.612	12	1	0	46						polyK	1		MAEEYNKNQDREYEGKVGEYEEGSGARAAECGEIKDRGLFDFLGKKEAEKPQEEVIVTEF EKVKVSDHEAPHPHHHEPESYKVEQAEDKEKKHCSLLEKLHRSDSSSSSSSDEEEGEGEE KKKKKKEKKGLKEKIPGDHDQKVEDTSVPVEKIYEEPTHEEKKEEEKKGFLEKIKEKIPG QQKKEEIPASYDDQQCHDQHADPAAVGCEPKEKKGILEKIKEKIPGYHPKTEEEKEAIKE KEKEKETSSY
shrub	angiosperm	Gossypium	Gossypium.mustelinum	A0A5D3AGB2.Gossypium.mustelinum	FSKn	-0.317	22.297	197	5.41	-1.592	11	2	0	38							1		MAEEHTKVGGEEAVESKEREMFDFLGKKEDEKPQPQEEVVATQFEKVKIEEEHKEDEKKH SLLDKLHLSNSSSSSSSDEEEGEGGEKKKKKKKEKGKKEQDSAVPVEKCDEAATVHHSET PEKKGFMDKIKDKLPGQHKKDEEDTTQPPAAAAPTENDHHEGETKEKKGFLVKIKEKIPG YHSKTEDEKEKETTAPH	TTCTTACCTTGTCCTATTGATTTCAATCTTTAACTTGATTTTTCTCTCTCCTCCAACTTCTATTTCTTGAATCCAACTTGATATTTTAACTCCCCTTAGTCTCCTTAACATTTTTCTCCCTTGGCAGCAATGGAAATTCTTTTAATTTCTAGGTGAAAATGATGAATTTTTTGTGAAAGGACTAATTTGTAAAGAAAACAAAACTTTCTTTATTCCCTTGTCTTCTAACGTAAAATGCATGGAAAGATAATGGATGGTGTGTGTGTGTTGTTTTTTTTTCCACACACACATATATATACTAAATAAAATAATAAAATAATCATAAATATCTTATTAAAATATTAATAAAATAATATTTATCTAATTAATTAATTTAAAATATCACCAACATAATCATTA…
tree	angiosperm	Prunus	Prunus.avium	A0A6P5S8U4.Prunus.avium	FSKn	-0.346	28.745	251	5.31	-1.668	13	2	0	46						polyK	1		MAEEYNKSHDREYEGKAGDYEEGSGARAAEGGEIKDRGLFDFLGKKEEEKPQEEVIVTEF EKVKVSDHEAPRPHHHEPESYKVEQEEEKEKKHGSLLEKLHRSDSSSSSSSDEEGGEGDE KKKKKKEKKGLKDKISGHHDQKVEDTAVPVEKIYEEPTHEEKKEEEKKGFLEKIKEKLPG QQKKTEEIPASYDDQQSHDQHAEPAVVGGEPKEKKGILEKIKEKIPGYHPKTEEEKEAIK DKEKEKETSSY
vine	angiosperm	Actinidia	Actinidia.deliciosa	A0A8K1R296.Actinidia.deliciosa	FSKn	-0.226	19.959	176	5.65	-1.401	5	0	0	37			salinity				1	[26]	MAEGESKNRGLFDFMGKKEEEKKPTEEEEVIVAELEKVQLSEPEKEEEEKHDLAAKLHRS DSSSSSSSDEEVQGEGAEKKKKKKKKKGLKGKEECTSIPIEIAQPEEKKGFLERIKEKLP GHYKKTEEAVAPAAESEGEPKEKKGILEKIKEKLPGYHPKVEEEKVKEKEKECCSH
tree or shrub	angiosperm	Jatropha	Jatropha.curcas	E7BXD9.Jatropha.curcas	YSKn	-0.215	17.118	156	6.56	-1.412	15	3	0	12	drought						4	[53]	MAHFQNQYGAVNYTDEYGNPVDEYGRAIRQTDEYGNPIPQTGTTTAYGGAPETGTTGLGM GHRQEHYGESGQLHRSGSSSSSSSEDDGHGGRRKKGLKEKIKEKLPGHHKEERTQATSAT TPGGYHSAEYGHDHEKKGIMDKIKEKLPGSHHHEHH
tree	angiosperm	Citrus	Citrus.sinensis	Q7Y045.Citrus.sinensis	FSKn	-0.265	27.23	235	7.24	-1.638	12	2	0	38		cold				polyK	1	[49]	MAEEIKKQQKSHEYEPSVGTEGAVETKDRGMLDFLGKKEEEKPQHHDQEVIATEFEKVHV SEP;QPKAEEHRKEEKEEEKKPGFLDKLHRSTSSSSSSSDEEEGDDEEKKKKKKEKKGLKE KLKEKISGEKEEDTTVPVEKLDDVHAPHHQEEAHPEEKKGFLNKIKEKLPGQQKKPEDHQ VPSPPAAEHPTSVEAPEQRPRRRRAYWRNSRRSPLATTQSLRTKRIRTKKLLPIN	CTAATTTGTCAATGGCTTATTGGGATCAGGATGATCCATAtGAGATGGGTGGTGATCATTGCTTTATTCCTGGAGGCAATGAAtGGTTTGTTAGAGCACTTGCTGAGGATCTTCCAATATTTTATCAACGGACTGTGCAGAGTATTAGATACGGTGTTGATGGGGTTATGGTTTATGCTGGTGGGCAGGAGTTTCGCGGGGACATGGTTCTTTGTACAGTACCATTAGGTGTGCTTAAGAAGGGAACAATTGAGTTTGTACCTGAGCTTCCTCAGCGGAAGAAAGATGCAATTCAGAGATTAGGATATGGATTGCTTAATAAAGTTGCAATGTTGTTTCCACATAATTTTTGGGGTGGAGAGATTGATACATTTGGGCATTTGACAGAAGATTCAAGTA…
tree	gymnosperm	Picea	Picea.sitchensis	A9NSG3.Picea.sitchensis	FSKn	-0.314	18.378	166	6.32	-1.717	12	0	0	26							2		MAEQAPEHQDRGLFGLFGKKKEEGKHDDDQILQPPATHTQNEASSYYPTPQHGVEHGHGH EGQITPEEAEQQKHTGLLGKLHRTHSSSSSSSSDEEEEGRKKKEGGRKKKGAKDKNKEKF PGGGQHSSDQCAGEEEKKAGLLDKIKEKLPGHDNKKSKEGEEEEKK
tree	gymnosperm	Picea	Picea.sitchensis	A9NW73.Picea.sitchensis	FSKn	-0.305	18.362	166	6.42	-1.708	12	0	0	27							2		MAEQAPEHQDRGLFGLFGKKKEEGKHDDDQILQPPATHTQNEAASYYPTPQHGVEHGHGH EGQLTPEEAEKQKHTGLLGKLHRTHSSSSSSSSDEEEEGRKKKEGGRKKKGAKDKNKEKF PGGGQHSSDQCAGEEEKKAGLLDKIKEKLPGHDNKKSKEGEEEEKK
tree	gymnosperm	Picea	Picea.sitchensis	A9NQ18.Picea.sitchensis	FSKn	-0.312	18.233	164	6.46	-1.731	12	1	0	26							2		MAEQAPEHQDRGLFGLFGKKKEEGKHDDDQILQPPATHTQNEASSYYPTPQHGVEHGHEG QITPEEAEQQKHTGLLGKLHRTHSSSSSSSSDEEEEGRKKKEGGRKKKGAKDKNKEKFPG GGQHSSDQCAGEEEKKAGLLDKIKEKLPGHHNKKNKEGEEEEKK
tree	gymnosperm	Picea	Picea.abies	A9XKM9.Picea.abies	FSKn	-0.334	18.897	169	6.4	-1.783	14	0	0	27							2		MAEQAPEHQDRGLFGLFGKKKEEGKHDDDQILHPPDTHTHTQNEAASYYPTPPQHGVEHG HGHEGQLTPEEAEKQKHTGLLGKLHRTHSSSSSSSSDEEEEGRKKKEGGRKKKGAKDKNK EKLPVGGQHSSDQRADEEEKKAGLLDKIKEKLPGHDNKKNKEGEEEEKK
vine	angiosperm	Actinidia	Actinidia.deliciosa	A0A8K1R3K7.Actinidia.deliciosa	FSKn	-0.242	23.103	205	5.27	-1.44	9	2	0	40							1	[26]	MADEHHHHHLEEKSDVCETTTVTAPESTDRGLFGFMGKKEEEKKPEEEVIVTEFEKVHVS EPEPKCEEEEEKKHRFDSSSSSSSDEEEGEGGEKKKKKKKKGLKEKKEDTSVPIEKCEEP APVEEKKGFLDKIKDKLPGHGKKAEEVPPPSPPAVVAVSPSTAEEGEVKEKKGFLDKIKE KIPGYHPKTEEDKEKEKESKDKECA
tree	angiosperm	Juglans	Juglans.regia	A0A2I4G363.Juglans.regia	FSKn	-0.276	27.208	239	5.36	-1.495	9	2	0	44							1		MAEEQYHNKGSHEYESAVVDHDRKEDAVESTDRGLFADLLGKKEEKKPQEEVIVSTDQFE EKVAVSEVPEPKVEKEEYKLEEEKKHDLLDQKLPRSKSSSSSSSDEEEGEGEEKKKKKKE KKGLKDKLTGDKKEEKYEDTSVPIERYEGVAAAPVHHSAEPVQPDEKKPSFLSKIKEKIP QKKTEEVHPPPPQAEYAEVPSPDSEGKEKKGLLEKIKEKLPGHHPKTQEEKDKESAAKY
tree	gymnosperm	Picea	Picea.abies	A9XKN0.Picea.abies	FSKn	-0.303	18.45	167	6.93	-1.739	14	0	0	28							2		MAEQAPEHQDRGLFGLFGKKKEEGKHDDDQILHPPGTHTHTEAASYYPTPPQHGVEHGHG HEGQLTPEEAEKQKHTGLLGKLHXTHSSSSSSSSDEEEEGRKKKEGGRKKKGAKDKNKEK LPGGGQHSSDQRAGEEEKKAGLLDKIKEKLPGHDNKKNKEGEEKEKK
shrub	angiosperm	Gossypium	Gossypium.raimondii	A0A0D2Q4T1.Gossypium.raimondii	FSKn	-0.269	19.975	177	5.45	-1.43	11	2	0	30							1		MAEEHTKVGGEEAVASKERGMFDFLGKKEEEKPQPQEEVVATQFEKVKIEEEHKEDEKKH SLLDKLHRSNSTSSSGKKEEDSAVPVEKCDEAATVHHSETPEKKGFMEKIKDKLPGQHKK DEEVTTPPPAAAAPTENDHHEGETKEKKGFLEKIKEKIPGYHSKTEDEKEKETTAPH	TAAGATTACAAAATCTTATCTTCTAAGATTGCATATCTTATCTAAGATTGCATATCCTTGAAGATTATGTTTCCATATGTGTCAAGCTTTTAGATGGATCTTCAACCTTTTCAAGTAATGGGTCATTCCAATCGGGCCAAATGATATAATTTTGGACTGGACTTGGACTTTGTTTTATTATTTTGGGTTTATTATTTTTTTGTGAGCCCGGGCTAAATTGACCTATTATAGCTACCCCTCTTTGCTCATTGTCATGTAATGAGAATGAAGCAAAGACTAAAGAAGGCCAATTTTGCCCGGTCGTGTTGGACTTTGGTGCCGCTTCTTCTTCAAGTAGCCTTTTCCTGGCCCACTGTAGCTTCGGAGGTATAGGAATTGGTGCTTCGATCCACTCCACTG…
vine	angiosperm	Actinidia	Actinidia.deliciosa	A0A8K1R716.Actinidia.deliciosa	FSKn	-0.202	40.513	356	5.36	-1.223	17	6	0	62		cold					1	[26]	MAEEHHHHHHHHHHHHPEEKSDVCETTTVPAVEDTDRGLFGFMGKKEEEKKHEEEVMVTE FEKIHVSEPKEEKKPGLLEKLHRSDSRSSSSGDEEEGEKRKKKGLKQNILGEKKEDTSVP FEKCEEPAPVEEKKGFSFEKCEEPAPVEEKKGFPFEKCEGPAPVEEKKGFPFEKCEEPAP VVEKKGFPFEKCEEPAPLVEKKGFPFEKCEEPAPLEEKKGFPFEKCEEPAPLEEKKGFPF EKCEEPAPLEEKKGFLGMKENILGEKKEDTSVPIEKCEESAPVEEKKGFLGKIKEKLPGH SKKPEDVPPPSPPAVVAVHPAAEEGEVKEKKGFLVKMKEKIPGYYPKTEEDKEKEK
tree	gymnosperm	Picea	Picea.abies	A9XKN1.Picea.abies	FSKn	-0.318	17.453	158	6.91	-1.789	13	0	0	27							2		MAEQAPEHQDRGLFGLFGKKKEEGKHDDDQILHPPATHTQNEAAGHGHEGQLTPEEAEKQ KHTGLLGKLHRGHTHTHSSSSSSSSDEEEEGRKKKEGGRKKKGAKDKNKEKLPGGGQHSS DQRAGEEEKKAGLLDKIKEKLPGHDNKKNKEGEEEEKK
vine	angiosperm	Actinidia	Actinidia.deliciosa	A0A8K1R294.Actinidia.deliciosa	FSKn	-0.283	21.21	188	5.22	-1.522	5	0	0	32		cold					1	[26]	MAEPLQQCHGSKTATKETTSRSLFDCFGKKEEKPGDDNVMTDLETVQVSKPDKMEEEKHT LMEELQQARSNSSSSSDEEEQEGGEKKRKKKGLKEEVSEHKDASVSTEKCDQEEKKGFLE KIKEKLPGQHKEAEECGSLAAPPERAADNNSRGGETKDKKGILEKIKEKLPAFHKNDEDD MKEKEKEN
shrub	angiosperm	Gossypium	Gossypium.harknessii	A0A7J9G5N8.Gossypium.harknessii	FSKn	-0.276	20.112	179	5.53	-1.509	8	1	0	35						polyK	1		MAEEHTKVGGEEAVASKERGMFDFLGKKEEEKPQPQEEVVATQFEKVKIEEEHKEDEKKH SLLDKLHRSNSSSSSSSDEEEGEGGEKKKKKKEKKGKKEEDSAVPVEKCDEAATVHHSET PEKKGFMEKIKDKLPGQHKKDEEVTTPPPAAAAPTENDHPEGETKEKKGFLEKIKEKIP
tree	gymnosperm	Picea	Picea.sitchensis	A9NKQ2.Picea.sitchensis	FSKn	-0.271	18.371	170	7.84	-1.637	7	0	0	20							2		MSQAPENQDRGLFGLFGKKKEETEGTQNDQMMHPPATQTHNQPQGHAQGAAYYPTAAQHG GEQYEGQGRQGQVTSEEAEKKKRTGLMGKLHPAHGSGSGSGSSSSSDEEDEGKKKEGGRK KKGSKEKRQGGRDSSDQCGREGEYGDQGVKKEGMMDKIKDKLPGHRNANE
tree	gymnosperm	Picea	Picea.sitchensis	A9NL21.Picea.sitchensis	FSKn	-0.281	18.351	170	7.11	-1.689	8	0	0	20							2		MSQAPENQDRGLFGLFGKKNEETEGTQNDQKMHPPTTQTHNQPQGHAQGAGYYPTAAQHG GEQYEGHGQQGQVTSEEAEKKKRTGLMGKLHPAHGSGSGSGSSSSSDEEDEGKKKEGGRK KKGSKEKRQGGRDSSDQCGREGEYGDQGVKKEGMMDKIKDKLPGHRNANE
tree	gymnosperm	Picea	Picea.obovata	I6UAC0.Picea.obovata	FSKn	-0.262	18.482	171	7.11	-1.628	8	0	0	19		cold					2	[54]	MSQQAPENQDRGLFGLFGKKNEETEGTQNDQMMHPPGTQTHNQPQGHAQGAAYYPTAAQH GGEQYEGQGHQGQVTSEEAEKKKRTGLMGKLHPAHGSGSGSGSSSSSDEEDEGKKKEGGR KKKGSKEKRQGGRDSSDQYGRVGEYGDQGVKKEGMMDKIKDKLPGHRNANE
tree	gymnosperm	Picea	Picea.abies	Q3ZDK9.Picea.abies	FSKn	-0.263	18.51	171	7.11	-1.632	8	0	0	18							2		MSQQAPENQDRGLFGLFGKKNEETEGTQNDQMMHPPGTQTHNQPQGHAQGAAYYPTAAQH GGEQYEGQGHQGQVTSEEAEKKKRTGLMGKLHPAHGSGSGSGSSSSSDEEDEGRKKEGGR KKKGSKEKRQGGRDSSDQYGRVGEYGDQGVKKEGMMDKIKDKLPGHRNANE
tree	angiosperm	Malus	Malus.domestica	A0A498IX06.Malus.domestica	FnKn	-0.241	23.559	210	7.3	-1.545	18	1	0	41							1		MADQYPKESQTQSKGAEEEAQGCGIFDFLKKKDSEEKPHEEQEQQKHTTIAEKLHHHGGG ENKKKGLKGKMKEKVSGNKEEGDAYHASVPAKNGHSDEKGFVEKIKDKLPGQHKEAEHLA EEKGFVEKIKDKLPGQHKVAEHGAREKGFVEKIKEKLPEQHKEAGNGAHAEYHAPDGHSH DSEPKKGVLEKIKDKLPGGHKNEEKKHKEY	AGCGGATAAACTGATACTTTTGATTAGTCTTTTTGCTCAATTTTACCAACTCAAGTAATTGACAACTACTTTGCTTGCATCATCCATGCAATAAACTGTCTTTTTAATATGATTGGTATTTCCTGGTATGCGAATTGACATGAATTATATCTGACAATTACTGTATCAAACACTATTAACGCAGGGTCTTAAATAATTGTTTTTTGGACCGAAGAGATGGGCCTGGAAAGAGCCCACTAAAGAATAAGAGGATCCAGACACTAGCATAAAGGAGTCCCGATGACAAAGCCCCACTTACGAGAACGAAGGACGACCACCATCAAACGACCACTCAGAGCATTGGATTATCTATTAAAAAGAAGAGACAAGCGCAGAGCTTAAAGTACTTTCTGACCGCTC…
shrub	angiosperm	Gossypium	Gossypium.raimondii	A0A0D2UPZ8.Gossypium.raimondii	FnKn	-0.246	21.439	192	5.2	-1.356	7	1	0	35							1		MAEEHTSKAPELESNVSGEGAVESKDRGLFDFMGKKEEEKPQGEVIVTEFEKVTIEETKA EEEGEEKKKHGLLEKLHRSDSSSSSSEKKGLKEKIEEKLEGEKKEEDTSVPVEKCDEPVV QPETPEKKGFLEKIKEKLPGQHKKAEEASSPAPAPAPPHHEGESKEKKGILEKIKEKLPG YHSKSDEEKEKA	ACTCCAACCCAACGTGCACTTTGACTTGAAATTGAGTTTAAAATGGACGAGTTGTCTATCCCGATACTTAGGGAAAAAAGGTAAATATCGATTGGAAGGATTTTTAGCACGAATACGTATCTCACGATTCCCCACCGGAAAAGCACCGGCCTAAAACTAAGAGGGAATTTAGTGAAGCATGCTTTGTAGAATTGAAAGGTGATTTGATGATGGTGGTGAAAAATGAAAAAGAAAAGTACTTTAAAAGAAATTAGACCAATTTGAAAGAATAAAGAAATGGAAACAGAATGCTCACGCCAATTTGAATGAAAAAGAATAATGGCTATTTAATTTCATTAAAATTAGGTATTTCCTAACAACATTAAGGCCTATTTATATACACAGAATTTACAAATTTTA…
tree	angiosperm	Populus	Populus.deltoides	A0A8T2ZBQ9.Populus.deltoides	FnKn	-0.161	68.991	617	6.19	-1.253	19	2	0	91							1		MAGVNKSHEYETKTSAGEESGATETKDRGLFGFMGKKKEEVPATEYEEKIHRSDNSYPGD GEKKHEDTTVPSNTETPLTPEKKKSYFEQAKDMIPAYKKTEEVPPPTEAVYPSETPLTPE KKKSYFEQAKDMIPAYKKTEEVPPPTESETPLTPEKKKSYFEQAKGIIPAYKKTEDGPPS PAEAAVHPTGTPLEPEKKSYFEQAKDIIPAYKKTEDSPPSPAEAAVHPTGSRPLEPEKKK SYFEQAKDIIPAYKKTEDSPPSPAEAAAHPTGSRPLEPEKKKSYFEQAKDIIPAYKKTED SPPSPAEAAAHPTGSRPLEPEKKSYFEQAKERTPGYKKTEEVSPRPAEAVVHHTETPLEP EKKGFLDQAKERTPGYKKTEEVSPRPAKAAVHH…	CCCGAGATTATAAAAAATTCAATAATTCAACTACGAGAAAAAAAATCATATGAGTTTTATGTGATTTCTGTCAATTAAAAGTAATAAAAATATGCGTGATGATTTAATGTGTAATGTTTTAAATCATAAATACAAGATAATATAAACAAATTATTAATTATCATATTTTATGATATTTTTTGTTGAGATTTAGAGCTTGTTTGTTTATGTGATGTATACACAATGCATCACACAAATAAACACGAAATGCTTGCTTTCAAAGCTACAAACAACATTAACAAGATACAAACAAATCCTTAATATAATTAATTGTCTTCAAATAATCTATCAATATGATTATTTATCCTAACAAAACACCATTTAAATGGTTATCCTTAATATAATTATTTCTCAACCAAC…
tree	angiosperm	Eucalyptus	Eucalyptus.grandis	A0A059BPM9.Eucalyptus.grandis	FnKn	-0.212	23.782	210	5	-1.22	7	0	0	30							1		MDHESKTTHECETPVVQEGTMETRDRWLFDFMGKKKEEEGETKQEEVMAAEFQEKVKVEE CVVEEEDKEKEKKHGHLKELYRSIIGSSSLSIISSSSSHKEDTTVPMEKCDEPGVPADEK KGFLDMRKEKLPGGHKEADEVSSPPPPPPPAECAPVEPPCQDGSPKEKKGLLEKIKEKLP GYHPRGDEEMEKEKKKDLNCDDTVNSINYK
tree	gymnosperm	Ginkgo	Ginkgo.biloba	Q2TLS1.Ginkgo.biloba	FnKn	-0.284	17.666	163	6.61	-1.68	6	0	0	24	drought		salinity				2	[52]	MAQQKPSEGCAQDAPEHQNRGLFGTFGKKKEDEQAGHPQGTAQETPVSAEQKQQHGLLGK LHQGDKTSQGDKTSSGSSSEEDEGGEKKEGGGRRKKKGMKEKIMERVGGGKEEGKSEGMQ DQQQQHDKPTKDEEQKGFMEKIKGKLPGQQHTKEGEPGNAPCT
tree	angiosperm	Quercus	Quercus.lobata	A0A7N2KTG4.Quercus.lobata	FnKn	-0.4	78.141	662	5.59	-1.913	31	2	0	120							1		MAEHQHNKDENETTTTTPGGNEGAVETKSRGFFDFLGTTTTTPSGNEGAGESKSRGYFDF LGTTKKEEKPKEEEMASEFEKVRVSEEKEEEKKHGLLGKKEEEKFPVSESYSDPKPEEDY YKEEKKEEEKKRGLYQKKEEEGVPAYDESHSQPKTTEDYHKEERKEEEKKRGLFHNKEEE KVSAYEPHSQPKPGEDYYKEEKKEEEKKRGLFHNKEEEKVPAYESHSQPKTAEDYYKEER KEEEKKRGLFHNKEEEKVSVYEPHKEERKEEEKKRGLFHNKEEEKVSAYESHSQPKTAED YYKEERKEEEKKRGLFHNKEEEKVPAYEPHSQSKPADDYYKEERKEEEKKRGLFHNKDEE KVSVYEPHSQPKPVEDYYKEERKEEEKKRGLFH…
tree or shrub	angiosperm	Rhaphiolepis	Rhaphiolepis.bibas	T2C5C3.Rhaphiolepis.bibas	YnKn	-0.21	20.216	190	4.79	-1.322	2	0	0	11							4		MANYQTQYDTTPQDTDEYGNPIQQGTTGGFGSATTGTEYGTTETPYTGEQQQQERGTGMT GSGYGTTDAPYTGGQQQQERGMMDKIKDKIPGTGGGRRDDDPYSSNAQTGTGMTGTGYGT TDAPCTGGEYEERGMMDKVKAKISGTGQRDETYSSQTTSTTTPYGGTTGEHQEKKGVMDK IKEKLPGGRH
tree or shrub	angiosperm	Rhaphiolepis	Rhaphiolepis.bibas	T2C5V4.Rhaphiolepis.bibas	YnKn	-0.158	21.457	200	6.45	-1.244	12	2	0	14		cold					4	[55]	MAHYQNQHGATRQETDQFGNPIQHGTTGATGFCTATTGYGTTNDPYTGGQQQQERGMMDK IKDKIPGTGGARRADDPYSSHAHTGTGTTGTGYGTTDAPYTGGEYRERGLMDKVKDKIPG TEGRTDDPTPYGGTTYTGERQHEGILDKIKDKIPGTGHRDEAYSSHTTSTAAPYGGTTGE HHEKKGIMDKIKEKLPGGHH
tree	angiosperm	Populus	Populus.alba	G0WPM9.Populus.alba	FnKn	-0.18	70.326	625	5.98	-1.294	20	1	0	90							1		MAGVNKTHDYETKTKAGEESGAAETRDRGLFGFMGKKKEEKPQEEVPATEYEEKIHRSDN SYPGDREKKHEHTTVPSNTETPLEPEKKKSYFEQAKDMIPAYKKTEDAPPSPTEAAVHPT ETPLEPEKKSYFEQAKGMIPAYKKTEEAPPSPTEAAVHPTETPLEPEKKSYFEQAKGMIP AYKKTEDAPPSPTEAAVHPTETPLEPEKKSYFEQAKGMIPAYKKTEDSPPSPSEAAVHPT ETPLEPEKKSYFEQAKGMIPAYKKTEDAPPSPTEAAVHPTETPLEQEKKKSYFEQAKERI PTFKKSEDAPPSPAKAAVHHTETPLEPEEKRGFFDQAKERIPPFKKTEEVSPRPAKAPLE PEEKRGFFDQAKERTPGYKKTEEVSPRPAKAPL…
tree or shrub	angiosperm	Juglans	Juglans.regia	M9WSH6.Juglans.regia	atypical	-0.211	33.986	310	6.24	-1.401	16	0	0	17									MAHFQNEYGAAHSTDAYGDVIRKDEYGNVIPTDENGNPIRHSGTTLQGGQQQQQQQRHDL YTEYDGQGGGRNKGLKEKITENIPGVGNNDHRNDTSSATTDAYGSVIRKDEYGNVNPTDE HGNPIRHSGTTLQGGQQQQQQRHDLSTEYDGQGGGRNKGLKEKLTENIPGVGNNDHRNNT SSATRDAYGNVSRKDEYGNVIPMDEHGNTIRHSGTTLQGGQQQQQHQRHDLSTEYDGQGG GRNKGLKESVTENIPGVGNKDHRNDTSSATTTTPTTTAGRYGTGEQAQLNQHAEKKGVME KIKEKVHRCM
tree	angiosperm	Malus	Malus.baccata	A0A540MKP4.Malus.baccata	YnKn	-0.159	21.382	203	9.35	-1.216	17	5	0	12					HisHis-K segment-HisHis		4		MAHYQNQHGATHQETDQFGNPIQHGTTGATGFGTATTGYGTTNDTYTGGQQQQKRGMMDK IKDKIPGTGGARRADDRYSSNAHTGIGTTGTGYGTTAAPSTGGEYRERGLMDKVKDKIPG TGHRNDAYSSHTTSTTAPYGGTTGQHHSTTGTTGQHHSTTTPYGGTTGQHHSTTTPYGGT TGQHHQKKGIMEKIKEKLPGGHH
tree or shrub	angiosperm	Juglans	Juglans.regia	A0A833UHG8.Juglans.regia	atypical	-0.197	52.489	478	6.52	-1.383	22	0	0	29									MAHFQNEYGAAHSTDAYGDVIRKDEYGNVIPTDENANPIRHSGTTLQGGQQQQQRHDLST EYDGQGGRRNKGLKEKITENIPGVGNNDHRNDTSSATTDAYGNVIRNDEYGNVPTDEYGN QVRHSGTTLKGGQQQQQQRHDLSTEYDGQGGRGNKGLKEKLTENIPGVGNNDHRNNTSSV TTDAYGNVIRKDEYGNVIPTDEHGNPIRHSGTTLQGGQQQQQQLHDLSTEYDGQGGGRNK GLKEKLMENIPGVGNNDHRNNTSSATKDAYGNVIRKDEYGNVIPTDGHGNPIRHSGTTLQ GGQQQQQQLHDLSTEYDGQSGGRNKGLKEKLTENMIPGVGNNDHRNNTSSATKDAYGNVI RKDEYGNVIPKDEHGNPIRHSGTTLQGGQQQQQ…
tree	angiosperm	Populus	Populus.alba	G0WPN0.Populus.alba	FnKn	-0.199	66.991	593	6.28	-1.386	17	1	0	83							1		MAGVNKSHEYETKTKAGGESGAAETRDRGLFGFMGKKKEEKPQEEVPATGYEENIHRSDN SYPGDGEKKHEHTTVPSNTETPLEPEKKKSYFEQAKDMIPAYKKTEDAPPSPTEAAVHPT ETPLEPEKKSYFEQAKGMIPAYKKTEDGPPSPAETAVHPTETPLEPEKKSYFEQAKGMIP AYKKTEDAPPSPTEAAVHPTETSLEPEKKKSYFEQAKERIPTFKKTEDAPSSPAKAAVHH TETPLEPEEKRGFFDQAKERTPGFKKTEEVSPRREPEEKRGFFDQAKERTPGFKKTEEVS PRREPEEKRGFFDQAKERTPGFKKTEEVSPRREPEEKRGFFDQAKERTPGFKKTEEVSPR REPEEKRGFFDQAKERTPGFKKTEEVSPRPAKS…
tree or shrub	angiosperm	Juglans	Juglans.regia	A0A6P9EPF4.Juglans.regia	YnKn	-0.136	26.268	231	6.24	-1.106	22	6	0	15					HisHis-K segment-HisHis		4		MAHYQNQYGAAQTIAYGDVVPTDEYGKDFRTDEYDKVNRTDEGGTVIRTGGKVIRKDDYG NVIRTDEYGKVIRKDEYGNVNCTDEYGTVTRTGGKVIRTDDHDNVNRTDEFGNVIRTDEY GNFIHTDEYGNVIPTDEFGYPIRPRGTILQGVQHKLHHDHAGKLHHDDHSGKLHHSGSLS SPEYDGQGGCNVIIMNYHHYHHAEKKGVMAKIKAKHHGHRTTSHDQHDQHY
tree	angiosperm	Malus	Malus.baccata	A0A540MKP6.Malus.baccata	YnKn	-0.153	27.128	258	9.1	-1.226	24	7	0	15							4		MAHYQNQHGATHQETDQFGNPIQHGTTGATGFGTATTGYGTTNDTYTGGQQQQKRGMMDK IKDKIPGTGGARRADDHYSSNAHTGIGTTGTGYGTIAAPSTGGQYRERGLMDKVKDKIPG TGGRTDHPTPYGGTTYTGERQHEGIADKIKDKIPGTGHRDDAYSSHTTSTTAPYGGTTGQ HHSTTGTTGQHHSTTGTTGQHHSTTGTTGQHHSTTTPYGGTTGQHHSTTTPYGGTTGQHH QKKGIMEKIKEKLPGGHH
tree or shrub	angiosperm	Juglans	Juglans.regia	A0A833UJT8.Juglans.regia	atypical	-0.197	52.45	478	6.37	-1.369	23	0	0	28									MAHFQNEYGAAHSTDAYGDVIRKDEYGNVIPTDENANPIRHSGTTLQGGQQQQQRHDLST EYDGQGGRRNKGLKEKITENIPGVGNNDHRNDTSSATTDAYGNVIRNDEYGNVPTDEYGN QVRHSGTTLKGGQQQQQQRHDLSTEYDGQGGRGNKGLKEKLTENIPGVGNNDHRNNTSSV TTDAYGNVIRKDEYGNVIPTDEHGNPIRHSGTTLQGGQQQQQQLHDLSTEYDGQGGGRNK GLKEKLMENIPGVGNNDHRNNTSSATKDAYGNVIRKDEYGNVIPTDGHGNPIRHSGTTLQ GGQQQQQQLHDLSTEYDGQSGGRNKGLKEKLTENMIPGVGNNDHRNNTSSATKDAYGNVI RKDEYGNVIPKDEHGNPIRHSGTTLQGGQQQQQ…
tree	angiosperm	Prunus	Prunus.yedoensis	A0A314Z3Y1.Prunus.yedoensis	YnKn	-0.145	45.922	437	6.66	-1.22	24	0	0	42							4		MAHFGSTPEPTNTDEYGNPVQHATTGSGRKDEFGNPVQHGVADTGYGTGAGYGTHTKPGV VEHQGVPAAFHSKDDQYSRDTQTTTGGYGGDGYTGGEKKGILGQVKDKLPGGGNKDDQYS HDTHTTTGAYGGAGYTGDDTREKKGIIGQVKDKLPGGQKDDQYCRDTNPSTGAYGGAGCI GGEHQEKKGVIGQVKDKLPGGQKDDQYCHDTHPSTGAFGGGGYTGGEHQEKKGVIGQVKD KLPGGQKDDQYSHDTHPSTGALVGVGQVTDKLPGGQKDDQYSHDTRKTTGAYGGAGYTGD DTREKKGVIGQVKDKLPGGQKDDQYSHDTHPSTGAYGGAGPSQGEAARWAKRAPNHWTLR WGRATGGETRERKGVAEKVKEKLPCGPKDDQYT…
tree	angiosperm	Prunus	Prunus.persica	A0A251NC88.Prunus.persica	YnKn	-0.156	39.942	380	6.39	-1.215	28	3	0	38							4		MAHFGSTPEPTKTDEYGNPVHHTTTGTGRTDEFGNPVQHGVADTGYGTGAGYGTHTKPGV VEHHGVPAVLHSKDDQYSRDTQTTTGGYGGDGYTGGEHQEKKGLLGQLQDKLPGGNKDGQ YSHDTQTTTGAYGGAGYTGGEHHEKKGIIGQVKDKLPGGQKDDQYCRDTHPTTGAYGGAG YTGGEDHEKKGIIGQVKDKLPGGQKDDHYSHDTHPTTGAYGGAGYTGDDTREKKGIIDQV KDKLPGGQKDDHYSHETHPTTGAYGGAGYTGDDTREKKGVVEKVKEKLPGGQNVHPTTGP YGGGGAAGIGETRERKGVGEKVKEKLPGGHKDDQYLHDTHPTKPTSAAHGGVGHTGGEPQ LHEKKGLIEKIKDKLPGHNN
tree	angiosperm	Quercus	Quercus.lobata	A0A7N2LZC0.Quercus.lobata	YnKn	-0.288	53.991	483	6.78	-1.684	31	2	0	40							4		MSQYQNQYAGGTPQVDEYGNPIRVDEHGPHTHTDQYGNPTHHTDTKYGTGGSDSTTLQGM RPDATVPTHGGDYRHDQQGLTQKIEEKIPGVGRKHDDPYQQGYYEGQQQQENIAGAGRKH DDAYQQGHTTSGYNDGQRRQENKGLTQKIKENIPGAGRKHDDPYQQDHTAPGYNEGQRRQ ENKGLTEKIKENVPGVGVGRKQDDPYQQGHTAPGYNEGQRRQENKGLTEKIKENVPGVGV GRKQDDPYQQGHTAPGYNEGQRRQENKGMTEKIKENVPGVGRKHDDSYQQGHTAPGYNEG QQHQHQENKGLTEKIKENVPGVGRKHDDPYQQGHTAPGYNEGQQHQHQENKGLTEKIKEN VPGVGRKHDDPYQQQQQQGHTTSTVNPYQQGHT…
tree	angiosperm	Prunus	Prunus.persica	Q40968.Prunus.persica	YnKn	-0.17	49.465	468	6.39	-1.268	31	3	0	46							4		MAHFGSTPEPTKTDEYGNPVHHTTTGTGRTDEFGNPVQHGVADTGYGTGAGYGTHTKPGV VEHHGRPAVLHSKDDQYSRDTQTTTGGYGGDGYTGGEHQEKKGLLGQLQDKLPGGNKDGQ YSHDTQTTTGAYGGAGYTGGEHHEKKGIIGQVKDKLPGGQKDDQYCRDTHPTTGAYGGAG YTGGEDHEKKGIIGQVKDKLPGGQKDDQYCRDTHPTTGAYGGAGYTGGEHQEKKGIIGQV KDKLPGGQKDDQYSHDTHPTTGAYGGGGYTGDDTREKKGIIDQVKDKLPGGQKDDHYSHD THPTTGAFGGAGYTRDDTREKKGIIDQVKDKLPGGRQDDHYSHETHPTTGAYGGAGYTGD DTREKKGVVEKVKEKLPGGQNVHPTTGPYGGGG…
tree	gymnosperm	Picea	Picea.abies	Q3ZDL0.Picea.abies	SKn	-0.29	15.035	140	9.2	-1.626	7	0	0	17							2		MMHPPATQTHNQPQGHAQGAAYYPTAAQHGGEQYEGQGRQGQVTSEEAEKKKRTGLMGKL HPAHGSGSGSGSSSSSDEEDEGKKKEGGRKKKGSKEKRQGGRDSSDQYGRVGEYGDQGVK KEGMMDKIKDKLPGHRNANE
tree	angiosperm	Prunus	Prunus.armeniaca	A0A6J5VHT9.Prunus.armeniaca	YnKn	-0.155	48.721	464	6.7	-1.247	32	2	0	48							4		MAHFGSTPEPTKTDEYGNPVHHTTTGTGRKDEFGNPVQHGVADTGYGTGAGYGTHTKPGV VEHHGVPAVLHSKDDQYSRDTQTTTGGYGGDGCTGGEHQEKKGLLGQLQDKLPGGNKDGQ YPHDTQTTTGAYGGAGYTGGEHQEKKGIIGQVKDKLPGGQKDDQYCRDTHPTTGAYGGAG YTGGEHQEKKGVIGQVKDKLPGGQKDDQYCRDTHPTTGAYGGTGYTGGEHQEKKGIIGQA KDKLPGGQKDDHYSHDTHPTTGAYGGAGYTGGEHQEKKGIIGQVKDKLPGGQRDDQYSHD THKTTGAYGGAGYTGDDTREKKGVIGQVKDKLPGGQRDDHYSHDTHPTTGAYGGAGHTGD DTREKKGVIGQVKEKLPGGQNVHPTTGPYGGGG…
